# Supplementary material for: Genetic architecture of human thinness compared to severe obesity
Source: PLoS Genet. 2019 Jan 24;15(1):e1007603. doi: 10.1371/journal.pgen.1007603 (PMC6345421; doi:10.1371/journal.pgen.1007603)
Supplement: S2 Table — (XLSX) [file pgen.1007603.s012.xlsx]

## Sheet: S2 Table
S2 Table. 97 BMI SNPs from the GIANT consortium study and their summary statistics in our three analysis cohorts.
rsID	Chr.	Position (bp)*	Nearest gene(s)	GIANT						SCOOP vs. STILTS							SCOOP vs. UKHLS							UKHLS vs. STILTS
				Effect	Other	EAF	Beta	SE	P value	Effect	Other	EAF	OR	95% CI	P value	Direction	Effect	Other	EAF	OR	95% CI	P value	Direction	Effect	Other	EAF	OR	95% CI	P value	Direction
rs1558902	16	53803574	FTO	A	T	0.415	0.0818	0.0031	7.51e-153	A	T	0.419201	1.68877	(1.509,1.89)	7.306e-20	+	A	T	0.410119	1.42875	(1.317,1.55)	1.253e-17	+	A	T	0.3869	1.17386	(1.077,1.28)	0.0002779	+
rs6567160	18	57829135	MC4R	C	T	0.2357	0.0556	0.0036	3.93e-53	C	T	0.244492	1.64296	(1.44,1.875)	1.767e-13	+	C	T	0.245778	1.30813	(1.194,1.433)	7.912e-09	+	C	T	0.229487	1.25734	(1.134,1.394)	1.376e-05	+
rs13021737	2	632348	TMEM18	G	A	0.828	0.0601	0.004	1.113e-50	G	A	0.832236	1.58645	(1.365,1.844)	1.814e-09	+	G	A	0.831952	1.35635	(1.206,1.526)	3.894e-07	+	G	A	0.820098	1.21058	(1.088,1.347)	0.0004444	+
rs10938397	4	45182527	GNPDA2	G	A	0.4341	0.0402	0.0031	3.205e-38	G	A	0.442433	1.30226	(1.164,1.457)	4.188e-06	+	G	A	0.440311	1.18578	(1.093,1.287)	4.503e-05	+	G	A	0.428634	1.0835	(0.996,1.179)	0.06238	+
rs543874	1	177889480	SEC16B	G	A	0.1927	0.0482	0.0039	2.618e-35	G	A	0.209987	1.45179	(1.267,1.664)	8.57e-08	+	G	A	0.213151	1.20105	(1.09,1.324)	0.0002223	+	G	A	0.202387	1.17692	(1.056,1.311)	0.00311	+
rs2207139	6	50845490	TFAP2B	G	A	0.1773	0.0447	0.004	4.126e-29	G	A	0.170524	1.2924	(1.116,1.496)	0.0005912	+	G	A	0.170172	1.17504	(1.057,1.306)	0.002698	+	G	A	0.163115	1.11639	(0.994,1.253)	0.06205	+
rs11030104	11	27684517	BDNF	A	G	0.7923	0.0414	0.0038	5.557e-28	A	G	0.795857	1.31969	(1.151,1.513)	7.313e-05	+	A	G	0.799455	1.14282	(1.029,1.269)	0.01265	+	A	G	0.791952	1.1221	(1.015,1.24)	0.02429	+
rs3101336	1	72751185	NEGR1	C	T	0.6125	0.0334	0.0031	2.661e-26	C	T	0.612702	1.24496	(1.111,1.395)	0.0001577	+	C	T	0.605241	1.19494	(1.098,1.3)	3.664e-05	+	C	T	0.595209	1.05633	(0.97,1.15)	0.2066	+
rs7138803	12	50247468	BCDIN3D	A	G	0.3843	0.0315	0.0031	8.153e-24	A	G	0.379275	1.28647	(1.149,1.441)	1.31e-05	+	A	G	0.370749	1.21592	(1.118,1.322)	4.684e-06	+	A	G	0.360445	1.03469	(0.948,1.13)	0.4468	+
rs10182181	2	25150296	ADCY3	G	A	0.4617	0.0307	0.0031	8.777e-24	G	A	0.489929	1.41538	(1.268,1.58)	6.338e-10	+	G	A	0.495965	1.20202	(1.108,1.304)	9.297e-06	+	G	A	0.480041	1.1859	(1.09,1.29)	6.812e-05	+
rs3888190	16	28889486	ATP2A1	A	C	0.4025	0.0309	0.0031	3.14e-23	A	C	0.406996	1.13644	(1.017,1.271)	0.02458	+	A	C	0.401301	1.1293	(1.04,1.226)	0.003867	+	A	C	0.395346	1.03458	(0.95,1.126)	0.4337	+
rs1516725	3	185824004	ETV5	C	T	0.8719	0.0451	0.0046	1.886e-22	C	T	0.858922	1.30252	(1.112,1.526)	0.001049	+	C	T	0.862554	1.15812	(1.024,1.309)	0.01891	+	C	T	0.856224	1.18046	(1.051,1.325)	0.00503	+
rs12446632	16	19935389	GPRC5B	G	A	0.865	0.0403	0.0046	1.477e-18	G	A	0.848809	1.2789	(1.094,1.495)	0.002032	+	G	A	0.856335	1.09713	(0.975,1.235)	0.1235	+	G	A	0.850239	1.19387	(1.066,1.337)	0.002204	+
rs2287019	19	46202172	QPCTL	C	T	0.8038	0.036	0.0042	4.585e-18	C	T	0.814349	1.038	(0.898,1.2)	0.6135	+	C	T	0.81593	1.0245	(0.919,1.142)	0.6612	+	C	T	0.814452	1.04718	(0.939,1.168)	0.4061	+
rs16951275	15	68077168	MAP2K5	T	C	0.7841	0.0311	0.0037	1.911e-17	T	C	0.778693	1.17328	(1.028,1.339)	0.01794	+	T	C	0.77557	1.13258	(1.025,1.251)	0.01433	+	T	C	0.770417	1.05559	(0.957,1.164)	0.2795	+
rs3817334	11	47650993	MTCH2	T	C	0.4067	0.0262	0.0031	5.145e-17	T	C	0.407926	1.2025	(1.073,1.347)	0.001458	+	T	C	0.413719	1.09275	(1.006,1.187)	0.0352	+	T	C	0.405245	1.09779	(1.008,1.196)	0.03285	+
rs2112347	5	75015242	POC5	T	G	0.6289	0.0261	0.0031	6.191e-17	T	G	0.632901	1.08676	(0.969,1.219)	0.1548	+	T	G	0.63738	1.03241	(0.949,1.124)	0.4601	+	T	G	0.633716	1.06492	(0.977,1.16)	0.1512	+
rs12566985	1	75002193	FPGT-TNNI3K	G	A	0.4459	0.0242	0.0031	3.282e-15	G	A	0.448095	1.2729	(1.138,1.424)	2.476e-05	+	G	A	0.438933	1.20611	(1.11,1.311)	1.041e-05	+	G	A	0.42853	1.03811	(0.952,1.132)	0.3957	+
rs3810291	19	47569003	ZC3H4	A	G	0.6664	0.0283	0.0036	4.812e-15	A	G	0.669969	1.19806	(1.067,1.345)	0.002192	+	A	G	0.67092	1.13394	(1.039,1.237)	0.004693	+	A	G	0.662842	1.0724	(0.983,1.17)	0.1148	+
rs7141420	14	79899454	NRXN3	T	C	0.5267	0.0235	0.0031	1.23e-14	T	C	0.518105	1.15131	(1.03,1.287)	0.01328	+	T	C	0.513359	1.11249	(1.025,1.208)	0.01112	+	T	C	0.507172	1.0028	(0.922,1.091)	0.9484	+
rs13078960	3	85807590	CADM2	G	T	0.1955	0.0297	0.0039	1.737e-14	G	T	0.191553	1.16964	(1.018,1.344)	0.02738	+	G	T	0.205802	0.994117	(0.899,1.099)	0.9082	-	G	T	0.200802	1.19842	(1.076,1.334)	0.0009488	+
rs10968576	9	28414339	LINGO2	G	A	0.32	0.0249	0.0033	6.607e-14	G	A	0.322173	1.02552	(0.91,1.155)	0.6783	+	G	A	0.316258	1.04886	(0.96,1.145)	0.2884	+	G	A	0.31566	0.963676	(0.881,1.055)	0.4216	-
rs17024393	1	110154688	GNAT2	C	T	0.0397	0.0658	0.0088	7.029e-14	C	T	0.0287564	1.80219	(1.284,2.529)	0.0006581	+	C	T	0.0260524	1.56816	(1.246,1.973)	0.0001256	+	C	T	0.0233344	1.099	(0.824,1.465)	0.5198	+
rs657452	1	49589847	AGBL4	A	G	0.394	0.0227	0.0031	5.482e-13	A	G	0.380858	1.10296	(0.981,1.24)	0.101	+	A	G	0.383737	1.03469	(0.95,1.126)	0.4313	+	A	G	0.380086	1.03717	(0.95,1.132)	0.4144	+
rs12429545	13	54102206	OLFM4	A	G	0.1334	0.0334	0.0047	1.094e-12	A	G	0.134357	1.07605	(0.916,1.264)	0.3719	+	A	G	0.129787	1.11862	(0.992,1.261)	0.0673	+	A	G	0.127421	0.982357	(0.866,1.115)	0.7824	-
rs12286929	11	115022404	CADM1	G	A	0.5229	0.0217	0.0031	1.31e-12	G	A	0.528869	1.14294	(1.024,1.276)	0.01741	+	G	A	0.530445	1.06876	(0.985,1.16)	0.1105	+	G	A	0.524272	1.06301	(0.978,1.155)	0.1485	+
rs13107325	4	103188709	SLC39A8	T	C	0.0722	0.0477	0.0068	1.825e-12	T	C	0.0813119	1.6048	(1.309,1.967)	5.136e-06	+	T	C	0.0809752	1.28377	(1.116,1.477)	0.000484	+	T	C	0.0751482	1.2031	(1.019,1.42)	0.02894	+
rs11165643	1	96924097	PTBP2	T	C	0.583	0.0218	0.0031	2.07e-12	T	C	0.588415	1.02214	(0.913,1.144)	0.7029	+	T	C	0.590547	1.01664	(0.936,1.105)	0.6971	+	T	C	0.589017	1.02984	(0.947,1.12)	0.4941	+
rs7903146	10	114758349	TCF7L2	C	T	0.7129	0.0234	0.0034	1.112e-11	C	T	0.717287	1.01532	(0.899,1.147)	0.8069	+	C	T	0.712355	1.04949	(0.959,1.149)	0.2944	+	C	T	0.71107	0.955711	(0.872,1.048)	0.3337	-
rs10132280	14	25928179	STXBP6	C	A	0.6816	0.023	0.0034	1.141e-11	C	A	0.703777	0.967732	(0.855,1.095)	0.602	-	C	A	0.702944	0.991239	(0.906,1.084)	0.8478	-	C	A	0.704003	0.983537	(0.897,1.079)	0.7249	-
rs17405819	8	76806584	HNF4G	T	C	0.7	0.0224	0.0033	2.07e-11	T	C	0.704973	1.26947	(1.125,1.433)	0.0001091	+	T	C	0.706052	1.12356	(1.026,1.23)	0.01188	+	T	C	0.698727	1.08883	(0.995,1.191)	0.06298	+
rs6091540	20	51087862	ZFP64	C	T	0.7227	0.0188	0.0035	2.154e-11	C	T	0.711485	1.14499	(1.015,1.292)	0.0276	+	C	T	0.71085	1.06705	(0.975,1.168)	0.1599	+	C	T	0.707134	1.03469	(0.945,1.133)	0.4616	+
rs1016287	2	59305625	LINC01122	T	C	0.2867	0.0229	0.0034	2.253e-11	T	C	0.311069	1.00652	(0.895,1.131)	0.9128	+	T	C	0.297941	1.07026	(0.98,1.168)	0.1287	+	T	C	0.298323	0.928486	(0.849,1.016)	0.1052	-
rs4256980	11	8673939	TRIM66	G	C	0.6462	0.0209	0.0031	2.9e-11	G	C	0.65049	1.03097	(0.919,1.157)	0.6039	+	G	C	0.653724	1.01298	(0.93,1.104)	0.7683	+	G	C	0.651712	1.03873	(0.952,1.134)	0.3943	+
rs17094222	10	102395440	HIF1AN	C	T	0.2106	0.0249	0.0038	5.942e-11	C	T	0.210136	1.13304	(0.985,1.303)	0.08059	+	C	T	0.212096	1.04321	(0.942,1.155)	0.4154	+	C	T	0.209146	1.04456	(0.939,1.163)	0.4246	+
rs12401738	1	78446761	FUBP1	A	G	0.352	0.0211	0.0033	1.145e-10	A	G	0.377696	0.987578	(0.881,1.106)	0.8297	-	A	G	0.376928	1.00682	(0.925,1.096)	0.8746	+	A	G	0.377336	0.998401	(0.916,1.089)	0.9714	-
rs7599312	2	213413231	ERBB4	G	A	0.7238	0.022	0.0034	1.173e-10	G	A	0.731978	1.08253	(0.957,1.225)	0.2077	+	G	A	0.730609	1.04666	(0.955,1.148)	0.3315	+	G	A	0.728786	0.98462	(0.897,1.081)	0.7448	-
rs2365389	3	61236462	FHIT	C	T	0.5816	0.02	0.0031	1.629e-10	C	T	0.594794	1.1853	(1.058,1.328)	0.003425	+	C	T	0.59439	1.09188	(1.004,1.187)	0.03935	+	C	T	0.588684	1.05971	(0.973,1.154)	0.18	+
rs205262	6	34563164	C6orf106	G	A	0.273	0.0221	0.0035	1.753e-10	G	A	0.275217	1.18637	(1.049,1.341)	0.006383	+	G	A	0.269206	1.16346	(1.062,1.274)	0.001135	+	G	A	0.262117	1.05054	(0.955,1.156)	0.3124	+
rs2820292	1	201784287	NAV1	C	A	0.555	0.0195	0.0031	1.834e-10	C	A	0.561837	1.08405	(0.969,1.212)	0.1566	+	C	A	0.567339	1.03056	(0.949,1.119)	0.4743	+	C	A	0.563366	1.09516	(1.007,1.191)	0.03474	+
rs12885454	14	29736838	PRKD1	C	A	0.6416	0.0207	0.0033	1.943e-10	C	A	0.630515	1.08372	(0.967,1.214)	0.1647	+	C	A	0.63312	1.03427	(0.95,1.126)	0.4349	+	C	A	0.629813	1.03283	(0.948,1.125)	0.4607	+
rs9641123	7	93197732	CALCR	C	G	0.4285	0.0191	0.0038	2.077e-10	C	G	0.411236	1.16137	(1.036,1.302)	0.01029	+	C	G	0.409687	1.09636	(1.008,1.193)	0.03188	+	C	G	0.403723	1.03717	(0.951,1.131)	0.4093	+
rs12016871	13	28017782	MTIF3	T	C	0.2029	0.0298	0.0047	2.291e-10	T	C	0.187564	1.08872	(0.947,1.252)	0.232	+	T	C	0.179194	1.15235	(1.039,1.278)	0.007094	+	T	C	0.175829	0.961655	(0.862,1.073)	0.4838	-
rs16851483	3	141275436	RASA2	T	G	0.0655	0.0483	0.0077	3.548e-10	T	G	0.0661963	1.42832	(1.137,1.795)	0.00223	+	T	G	0.0674811	1.20178	(1.027,1.406)	0.02171	+	T	G	0.0635876	1.17046	(0.977,1.403)	0.08831	+
rs1167827	7	75163169	HIP1	G	A	0.5526	0.0202	0.0033	6.333e-10	G	A	0.569183	1.16684	(1.046,1.302)	0.005652	+	G	A	0.571817	1.07455	(0.99,1.167)	0.08666	+	G	A	0.565692	1.0753	(0.989,1.169)	0.08887	+
rs758747	16	3627358	NLRC3	T	C	0.2651	0.0225	0.0037	7.473e-10	T	C	0.270413	1.13837	(1.007,1.287)	0.03879	+	T	C	0.27956	1.01005	(0.923,1.106)	0.8291	+	T	C	0.275186	1.08893	(0.991,1.197)	0.0765	+
rs1928295	9	120378483	TLR4	T	C	0.5479	0.0188	0.0031	7.91e-10	T	C	0.575504	1.11639	(0.998,1.249)	0.05382	+	T	C	0.568279	1.10263	(1.015,1.197)	0.02002	+	T	C	0.563359	0.989951	(0.911,1.076)	0.8125	-
rs9925964	16	31129895	KAT8	A	G	0.6198	0.0192	0.0031	8.108e-10	A	G	0.642298	1.03572	(0.924,1.161)	0.5467	+	A	G	0.646246	1.00955	(0.927,1.1)	0.8266	+	A	G	0.644067	1.02511	(0.939,1.119)	0.5769	+
rs11126666	2	26928811	KCNK3	A	G	0.2833	0.0207	0.0034	1.332e-09	A	G	0.254527	1.0009	(0.883,1.134)	0.9892	+	A	G	0.254421	0.991635	(0.903,1.089)	0.8596	-	A	G	0.254823	1.00411	(0.913,1.104)	0.9326	+
rs2650492	16	28333411	SBK1	A	G	0.3033	0.0207	0.0035	1.915e-09	A	G	0.305945	1.21106	(1.076,1.363)	0.001481	+	A	G	0.298573	1.17457	(1.077,1.281)	0.0002927	+	A	G	0.291514	1.05633	(0.964,1.158)	0.2418	+
rs6804842	3	25106437	RARB	G	A	0.5749	0.0185	0.0031	2.476e-09	G	A	0.580287	1.11807	(1,1.25)	0.0499	+	G	A	0.579522	1.08264	(0.996,1.177)	0.06165	+	G	A	0.574202	1.03717	(0.953,1.128)	0.396	+
rs12940622	17	78615571	RPTOR	G	A	0.5748	0.0182	0.0031	2.494e-09	G	A	0.560471	1.1853	(1.061,1.324)	0.002618	+	G	A	0.559184	1.12098	(1.031,1.218)	0.007195	+	G	A	0.551128	1.06759	(0.981,1.161)	0.1276	+
rs7164727	15	73093991	LOC100287559	T	C	0.6864	0.018	0.0033	3.915e-09	T	C	0.67615	0.939977	(0.835,1.058)	0.3038	-	T	C	0.669176	0.991933	(0.909,1.082)	0.8555	-	T	C	0.671993	0.949329	(0.867,1.04)	0.2611	-
rs11847697	14	30515112	PRKD1	T	C	0.042	0.0492	0.0084	3.99e-09	T	C	0.0447557	1.42049	(1.093,1.846)	0.008677	+	T	C	0.0447827	1.2522	(1.041,1.507)	0.01715	+	T	C	0.0416719	1.24396	(1,1.548)	0.05048	+
rs4740619	9	15634326	C9orf93	T	C	0.5416	0.0179	0.0031	4.564e-09	T	C	0.53669	1.18294	(1.059,1.321)	0.002936	+	T	C	0.547725	1.05369	(0.971,1.143)	0.2096	+	T	C	0.539989	1.12389	(1.034,1.221)	0.00588	+
rs492400	2	219349752	USP37	C	T	0.4234	0.0158	0.0031	6.784e-09	C	T	0.425593	1.09735	(0.983,1.225)	0.09786	+	C	T	0.430748	1.03262	(0.951,1.121)	0.4423	+	C	T	0.426239	1.06311	(0.976,1.158)	0.158	+
rs13191362	6	163033350	PARK2	A	G	0.8791	0.0277	0.0048	7.339e-09	A	G	0.877712	1.16358	(0.981,1.38)	0.08178	+	A	G	0.878019	1.07304	(0.945,1.219)	0.2778	+	A	G	0.87559	1.06876	(0.943,1.211)	0.2977	+
rs3736485	15	51748610	DMXL2	A	G	0.454	0.0176	0.0031	7.412e-09	A	G	0.472413	1.02061	(0.914,1.14)	0.7181	+	A	G	0.460492	1.08394	(0.998,1.177)	0.05483	+	A	G	0.458392	0.96127	(0.884,1.045)	0.3538	-
rs17001654	4	77129568	SCARB2	G	C	0.1532	0.0306	0.0053	7.76e-09	G	C	0.152594	0.991239	(0.849,1.158)	0.9119	-	G	C	0.148596	1.01238	(0.901,1.137)	0.8365	+	G	C	0.149572	0.949899	(0.844,1.069)	0.3935	-
rs11191560	10	104869038	NT5C2	C	T	0.0891	0.0308	0.0053	8.446e-09	C	T	0.0819969	1.25521	(1.025,1.538)	0.0283	+	C	T	0.0763542	1.2359	(1.069,1.429)	0.004234	+	C	T	0.0734365	1.0002	(0.852,1.174)	0.9984	+
rs2080454	16	49062590	CBLN1	C	A	0.4051	0.0168	0.0031	8.604e-09	C	A	0.384523	1.01096	(0.903,1.131)	0.8498	+	C	A	0.38618	0.98906	(0.91,1.075)	0.7961	-	C	A	0.386773	0.998401	(0.917,1.087)	0.9701	-
rs7715256	5	153537893	GALNT10	G	T	0.4211	0.0163	0.0031	8.851e-09	G	T	0.422762	1.17951	(1.055,1.318)	0.003602	+	G	T	0.427634	1.06673	(0.982,1.158)	0.1255	+	G	T	0.421204	1.08741	(0.998,1.185)	0.05562	+
rs2176040	2	227092802	LOC646736	A	G	0.3654	0.0141	0.0031	9.989e-09	A	G	0.364165	1.02511	(0.913,1.151)	0.6752	+	A	G	0.350251	1.08015	(0.993,1.175)	0.07367	+	A	G	0.350383	0.929508	(0.853,1.013)	0.09773	-
rs1528435	2	181550962	UBE2E3	T	C	0.6312	0.0178	0.0031	1.196e-08	T	C	0.635716	1.01329	(0.904,1.136)	0.8208	+	T	C	0.623841	1.08709	(0.999,1.183)	0.0527	+	T	C	0.62205	0.944027	(0.866,1.029)	0.1899	-
rs2075650	19	45395619	TOMM40	A	G	0.8484	0.0258	0.0045	1.247e-08	G	A	0.147421	0.967829	(0.828,1.131)	0.6818	-	A	G	0.852703	1.0017	(0.893,1.123)	0.9765	+	A	G	0.852793	1.00723	(0.896,1.132)	0.9035	+
rs1000940	17	5283252	RABEP1	G	A	0.3199	0.0192	0.0034	1.284e-08	G	A	0.307106	1.15535	(1.026,1.302)	0.01752	+	G	A	0.304049	1.1155	(1.022,1.218)	0.01474	+	G	A	0.298185	1.06141	(0.968,1.164)	0.2036	+
rs11583200	1	50559820	ELAVL4	C	T	0.3958	0.0177	0.0031	1.479e-08	C	T	0.376153	1.08264	(0.965,1.214)	0.175	+	C	T	0.381064	1.02439	(0.943,1.113)	0.5696	+	C	T	0.377065	1.05792	(0.971,1.153)	0.2005	+
rs7239883	18	40147671	LOC284260	G	A	0.3934	0.0164	0.0031	1.511e-08	G	A	0.37957	1.02901	(0.917,1.154)	0.625	+	G	A	0.377084	1.02881	(0.946,1.119)	0.5081	+	G	A	0.376497	1.00371	(0.921,1.093)	0.9328	+
rs2836754	21	40291740	ETS2	C	T	0.6116	0.0164	0.0032	1.605e-08	C	T	0.64281	1.13394	(1.011,1.272)	0.03219	+	C	T	0.650584	1.05264	(0.966,1.147)	0.2416	+	C	T	0.644636	1.11974	(1.027,1.221)	0.01029	+
rs9400239	6	108977663	FOXO3	C	T	0.6879	0.0188	0.0033	1.613e-08	C	T	0.70594	1.21373	(1.074,1.371)	0.001853	+	C	T	0.709237	1.11773	(1.019,1.226)	0.01841	+	C	T	0.701814	1.09922	(1.003,1.205)	0.04307	+
rs10733682	9	129460914	LMX1B	A	G	0.4782	0.0174	0.0031	1.83e-08	A	G	0.478769	1.0835	(0.968,1.212)	0.1613	+	A	G	0.474784	1.07133	(0.986,1.165)	0.1059	+	A	G	0.470925	1.01379	(0.93,1.105)	0.7551	+
rs11688816	2	63053048	EHBP1	G	A	0.5246	0.0172	0.0031	1.893e-08	G	A	0.541788	1.03283	(0.924,1.154)	0.5693	+	G	A	0.544006	0.988467	(0.91,1.074)	0.7834	-	G	A	0.544189	1.0013	(0.92,1.09)	0.9764	+
rs11057405	12	122781897	CLIP1	G	A	0.9013	0.0307	0.0055	2.019e-08	G	A	0.89836	1.06994	(0.892,1.284)	0.4667	+	G	A	0.891043	1.12862	(0.985,1.293)	0.0809	+	G	A	0.890304	0.928857	(0.81,1.065)	0.2891	-
rs9914578	17	2005136	SMG6	G	C	0.211	0.0201	0.0038	2.072e-08	G	C	0.207925	1.04394	(0.91,1.197)	0.5387	+	G	C	0.207402	1.04237	(0.943,1.152)	0.4166	+	G	C	0.20517	1.03035	(0.929,1.143)	0.5737	+
rs977747	1	47684677	TAL1	T	G	0.3913	0.0167	0.0031	2.182e-08	T	G	0.412325	1.09922	(0.983,1.23)	0.09839	+	T	G	0.416067	1.04321	(0.961,1.133)	0.3128	+	T	G	0.411499	1.05033	(0.965,1.143)	0.2536	+
rs2121279	2	143043285	LRP1B	T	C	0.152	0.0245	0.0044	2.313e-08	T	C	0.133234	1.06343	(0.904,1.252)	0.4593	+	T	C	0.127203	1.11751	(0.991,1.26)	0.06993	+	T	C	0.125866	0.957816	(0.845,1.085)	0.4992	-
rs29941	19	34309532	KCTD15	G	A	0.6685	0.0182	0.0033	2.407e-08	G	A	0.676802	1.1872	(1.055,1.336)	0.004371	+	G	A	0.671362	1.13213	(1.037,1.236)	0.005773	+	G	A	0.665049	1.02716	(0.94,1.123)	0.5561	+
rs11727676	4	145659064	HHIP	T	C	0.9101	0.0358	0.0064	2.55e-08	C	T	0.0915236	0.9993	(0.813,1.228)	0.9943	-	T	C	0.904164	1.05643	(0.907,1.23)	0.4803	+	T	C	0.904521	0.898795	(0.766,1.054)	0.1899	-
rs3849570	3	81792112	GBE1	A	C	0.3593	0.0188	0.0034	2.601e-08	A	C	0.348444	1.04039	(0.926,1.169)	0.5049	+	A	C	0.346336	1.02092	(0.937,1.113)	0.6374	+	A	C	0.345761	0.987578	(0.905,1.078)	0.7797	-
rs9374842	6	120185665	LOC285762	T	C	0.748	0.0187	0.0035	2.673e-08	T	C	0.775231	1.22238	(1.073,1.393)	0.002544	+	T	C	0.772408	1.15974	(1.05,1.281)	0.00341	+	T	C	0.765692	1.05813	(0.96,1.166)	0.2529	+
rs6477694	9	111932342	EPB41L4B	C	T	0.3653	0.0174	0.0031	2.673e-08	C	T	0.355987	1.16137	(1.035,1.303)	0.01074	+	C	T	0.352846	1.10054	(1.011,1.198)	0.02725	+	C	T	0.347255	1.04279	(0.955,1.139)	0.3527	+
rs4787491	16	30015337	INO80E	G	A	0.5085	0.0159	0.0034	2.696e-08	G	A	0.537581	1.01379	(0.908,1.132)	0.8078	+	G	A	0.536256	1.00592	(0.927,1.092)	0.8873	+	G	A	0.536691	0.981081	(0.902,1.067)	0.6559	-
rs1441264	13	79580919	MIR548A2	A	G	0.6092	0.0175	0.0032	2.959e-08	A	G	0.589788	1.08166	(0.963,1.215)	0.1856	+	A	G	0.59049	1.05054	(0.963,1.146)	0.2676	+	A	G	0.587143	1.04938	(0.961,1.146)	0.2858	+
rs7899106	10	87410904	GRID1	G	A	0.0517	0.0395	0.0071	2.96e-08	G	A	0.0560419	1.26884	(0.998,1.613)	0.05165	+	G	A	0.0513351	1.24048	(1.043,1.475)	0.01482	+	G	A	0.0495566	0.949424	(0.786,1.147)	0.5895	-
rs2176598	11	43864278	HSD17B12	T	C	0.251	0.0198	0.0036	2.971e-08	T	C	0.237103	1.05496	(0.926,1.201)	0.4191	+	T	C	0.24741	0.957337	(0.871,1.053)	0.3677	-	T	C	0.245934	1.07616	(0.976,1.187)	0.141	+
rs2245368	7	76608143	PMS2L11	C	T	0.1798	0.0317	0.0057	3.187e-08	C	T	0.177955	1.19017	(1.025,1.382)	0.02265	+	C	T	0.166742	1.22471	(1.098,1.366)	0.0002728	+	C	T	0.162425	0.983734	(0.875,1.105)	0.7824	-
rs17203016	2	208255518	CREB1	G	A	0.197	0.021	0.0039	3.406e-08	G	A	0.213188	1.12761	(0.987,1.289)	0.07766	+	G	A	0.205786	1.1327	(1.026,1.25)	0.01315	+	G	A	0.202244	0.981965	(0.886,1.088)	0.7275	-
rs17724992	19	18454825	PGPEP1	A	G	0.7456	0.0194	0.0035	3.415e-08	A	G	0.744107	1.19614	(1.055,1.356)	0.005089	+	A	G	0.741283	1.15535	(1.05,1.271)	0.002987	+	A	G	0.734208	1.04196	(0.949,1.144)	0.3902	+
rs7243357	18	56883319	GRP	T	G	0.8117	0.0217	0.004	3.857e-08	T	G	0.824638	1.18164	(1.02,1.368)	0.0256	+	T	G	0.826423	1.10561	(0.989,1.236)	0.07659	+	T	G	0.821387	1.08981	(0.978,1.214)	0.1191	+
rs16907751	8	81375457	ZBTB10	C	T	0.9156	0.035	0.0066	3.888e-08	C	T	0.906249	0.966475	(0.797,1.171)	0.7284	-	C	T	0.908069	0.952753	(0.828,1.097)	0.5011	-	C	T	0.908544	1.01288	(0.876,1.171)	0.863	+
rs1808579	18	21104888	C18orf8	C	T	0.5339	0.0167	0.0031	4.169e-08	C	T	0.522086	1.09593	(0.981,1.224)	0.1045	+	C	T	0.517102	1.07929	(0.994,1.172)	0.06895	+	C	T	0.512983	1.02562	(0.943,1.115)	0.5531	+
rs13201877	6	137675541	IFNGR1	G	A	0.1421	0.0233	0.0045	4.285e-08	G	A	0.141379	1.18057	(1.006,1.385)	0.04176	+	G	A	0.140829	1.09079	(0.971,1.225)	0.1434	+	G	A	0.137764	1.0557	(0.932,1.196)	0.3951	+
rs2033732	8	85079709	RALYL	C	T	0.7469	0.0192	0.0035	4.889e-08	C	T	0.743423	1.00844	(0.89,1.142)	0.8949	+	C	T	0.743557	0.982357	(0.895,1.078)	0.7082	-	C	T	0.744042	1.01491	(0.923,1.117)	0.7621	+
rs9540493	13	66205704	MIR548X2	A	G	0.4559	0.0172	0.0033	4.971e-08	A	G	0.459767	1.12975	(1.005,1.27)	0.04126	+	A	G	0.454152	1.12042	(1.028,1.222)	0.009921	+	A	G	0.449176	1.00411	(0.92,1.096)	0.9279	+
rs1460676	2	164567689	FIGN	C	T	0.173	0.0197	0.004	4.978e-08	C	T	0.157684	1.02153	(0.879,1.187)	0.781	+	C	T	0.155175	1.04436	(0.934,1.168)	0.4461	+	C	T	0.154148	0.982652	(0.876,1.103)	0.7661	-
rs6465468	7	95169514	ASB4	T	G	0.304	0.0166	0.0035	4.98e-08	T	G	0.307776	1.00511	(0.887,1.139)	0.9364	+	T	G	0.301263	1.04749	(0.955,1.149)	0.3236	+	T	G	0.301304	0.954565	(0.868,1.049)	0.3358	-
rs751414**	6	40350030	TDRG1	T	G	0.2583	0.0177	0.0041	1.581e-05	T	G	0.28317	1.16813	(1.033,1.32)	0.01288	+	T	G	0.287109	1.04676	(0.957,1.145)	0.3178	+	T	G	0.283137	1.08231	(0.986,1.188)	0.09673	+
*GRCh37/hg19 coordinates
**Proxy for rs2033529
Effect = Effect allele (BMI increasing allele); Other = Other allele; EAF = Effect allele frequency
