# Supplementary material for: Genetic architecture of human thinness compared to severe obesity
Source: PLoS Genet. 2019 Jan 24;15(1):e1007603. doi: 10.1371/journal.pgen.1007603 (PMC6345421; doi:10.1371/journal.pgen.1007603)
Supplement: S3 Table — (XLSX) [file pgen.1007603.s013.xlsx]

## Sheet: S3 Table
S3 Table. Nominally significant loci for non-additive effect in extremes
SCOOP
Gene	p-val	observed OR	mean simulation OR
QPCTL	0.0471	1.0245	1.14416
FPGT-TNNI3K	0.0161	1.20611	1.09374
CADM2	0.0177	0.994117	1.11913
STXBP6	0.0379	0.991239	1.0888
HSD17B12	0.0113	0.957337	1.07696
ZBTB10	0.0166	0.952753	1.14047
STILTS
Gene	p-val	observed OR	mean simulation OR
MC4R	0.0137	1.25734	1.11623
ADCY3	0.0059	1.1859	1.06394
CADM2	0.0148	1.19842	1.06089
LINGO2	0.0436	0.963676	1.05047
TCF7L2	0.0337	0.955711	1.04657
C9orf93	0.0398	1.12389	1.03576
SCARB2	0.0473	0.949899	1.06417
ETS2	0.0479	1.11974	1.0323
CLIP1	0.0311	0.928857	1.06257
