# Supplementary material for: Genetic architecture of human thinness compared to severe obesity
Source: PLoS Genet. 2019 Jan 24;15(1):e1007603. doi: 10.1371/journal.pgen.1007603 (PMC6345421; doi:10.1371/journal.pgen.1007603)
Supplement: S4 Table — (XLSX) [file pgen.1007603.s014.xlsx]

## Sheet: S4 Table
S4 Table. Difference in SCOOP OR when using ALSPAC as control dataset vs. UKHLS
SNP	Locus	OR.UKHLS	OR.ALSPAC	P.Diff
rs1558902	FTO	1.42873	1.34277	0.29433
rs6567160	MC4R	1.3081	1.36048	0.552409
rs13021737	TMEM18	1.3564	1.29747	0.600417
rs10938397	GNPDA2	1.18573	1.18609	0.995862
rs543874	SEC16B	1.20108	1.20457	0.967065
rs2207139	TFAP2B	1.17509	1.15466	0.817694
rs11030104	BDNF	1.14285	1.1089	0.690431
rs3101336	NEGR1	1.19489	1.2386	0.556557
rs7138803	BCDIN3D	1.21586	1.21469	0.9873
rs10182181	ADCY3	1.202	1.22656	0.731479
rs3888190	ATP2A1	1.12932	1.01445	0.0721842
rs1516725	ETV5	1.15815	1.02615	0.173768
rs12446632	GPRC5B	1.09711	1.01857	0.386396
rs2287019	QPCTL	1.0245	1.04216	0.824781
rs16951275	MAP2K5	1.13255	1.09278	0.62037
rs3817334	MTCH2	1.09274	1.13589	0.516289
rs2112347	POC5	1.03243	1.00432	0.652833
rs12566985	FPGT-TNNI3K	1.20616	1.17134	0.623486
rs3810291	ZC3H4	1.13399	1.08739	0.507561
rs7141420	NRXN3	1.11245	1.10589	0.920475
rs13078960	CADM2	0.99411	1.03116	0.615561
rs10968576	LINGO2	1.04884	1.0524	0.957368
rs17024393	GNAT2	1.56816	1.55454	0.958228
rs657452	AGBL4	1.03467	1.07418	0.538544
rs12429545	OLFM4	1.11865	1.13169	0.893089
rs12286929	CADM1	1.06878	1.06584	0.962847
rs13107325	SLC39A8	1.28372	1.35633	0.589857
rs11165643	PTBP2	1.01661	1.00132	0.800566
rs7903146	TCF7L2	1.04951	1.1068	0.416019
rs10132280	STXBP6	0.991248	0.958659	0.605371
rs17405819	HNF4G	1.12361	1.08634	0.607601
rs6091540	ZFP64	1.06707	1.10348	0.608238
rs1016287	LINC01122	1.07021	1.08959	0.777996
rs4256980	TRIM66	1.01297	0.960607	0.392439
rs17094222	HIF1AN	1.0432	1.05542	0.872534
rs12401738	FUBP1	1.00685	0.970996	0.552448
rs7599312	ERBB4	1.0467	0.990182	0.405966
rs2365389	FHIT	1.09183	1.14512	0.429679
rs205262	C6orf106	1.16344	1.07846	0.246091
rs2820292	NAV1	1.03058	0.973117	0.33599
rs12885454	PRKD1	1.03431	0.985181	0.427392
rs9641123	CALCR	1.0964	1.07432	0.735467
rs9581854	MTIF3	1.15231	1.06436	0.286773
rs16851483	RASA2	1.20181	1.2291	0.842925
rs1167827	HIP1	1.07451	1.09687	0.729611
rs758747	NLRC3	1.01002	1.05288	0.52598
rs1928295	TLR4	1.10264	1.04709	0.386475
rs9925964	KAT8	1.00959	1.05313	0.493732
rs11126666	KCNK3	0.991619	1.00112	0.887867
rs2650492	SBK1	1.17455	1.10029	0.300364
rs6804842	RARB	1.08261	1.07447	0.900065
rs12940622	RPTOR	1.121	1.08591	0.595671
rs7164727	LOC100287559	0.991926	0.966741	0.682587
rs11847697	PRKD1	1.25223	1.19776	0.739615
rs4740619	C9orf93	1.05369	1.01227	0.498206
rs492400	USP37	1.03261	1.05027	0.775006
rs13191362	PARK2	1.07301	1.13357	0.548887
rs3736485	DMXL2	1.08393	1.08434	0.99483
rs17001654	SCARB2	1.01234	0.953329	0.470382
rs11191560	NT5C2	1.23589	1.1979	0.765984
rs2080454	CBLN1	0.989063	0.995794	0.910697
rs7715256	GALNT10	1.06671	1.066	0.991091
rs2176040	LOC646736	1.0801	1.05619	0.714602
rs1528435	UBE2E3	1.08711	1.05924	0.671382
rs2075650	TOMM40	1.00172	0.943639	0.47226
rs1000940	RABEP1	1.1155	1.15617	0.572631
rs11583200	ELAVL4	1.02441	1.04733	0.713829
rs7239883	LOC284260	1.02885	0.9942	0.573004
rs2836754	ETS2	1.05269	1.05073	0.97605
rs9400239	FOXO3	1.11769	1.0694	0.505754
rs10733682	LMX1B	1.07129	1.05459	0.79216
rs11688816	EHBP1	0.988461	0.975846	0.829063
rs11057405	CLIP1	1.12857	1.05	0.461937
rs9914578	SMG6	1.04233	1.07755	0.645579
rs977747	TAL1	1.04326	1.01661	0.663865
rs2121279	LRP1B	1.11746	1.09606	0.823328
rs29941	KCTD15	1.1321	1.05022	0.239036
rs11727676	HHIP	1.0564	1.04771	0.937761
rs3849570	GBE1	1.0209	0.998901	0.725245
rs9374842	LOC285762	1.15978	1.17543	0.852078
rs6477694	EPB41L4B	1.1005	1.06726	0.616765
rs4787491	INO80E	1.00592	1.03611	0.616655
rs1441264	MIR548A2	1.05058	1.02755	0.718809
rs7899106	GRID1	1.24044	1.32692	0.593522
rs2176598	HSD17B12	0.957342	0.953166	0.94922
rs2245368	PMS2L11	1.22471	0.892816	3.80601e-05
rs17203016	CREB1	1.13274	1.17183	0.634677
rs17724992	PGPEP1	1.15531	1.15671	0.986008
rs7243357	GRP	1.10561	1.06511	0.640881
rs16907751	ZBTB10	0.95278	1.01827	0.510779
rs1808579	C18orf8	1.07931	1.06414	0.811252
rs13201877	IFNGR1	1.09078	1.07611	0.871394
rs2033732	RALYL	0.982359	0.925837	0.380188
rs9540493	MIR548X2	1.12044	1.0826	0.571841
rs1460676	FIGN	1.04431	1.08034	0.674269
rs6465468	ASB4	1.04753	0.949917	0.133389
rs2033529	TDRG1	0.955311	0.979007	0.705345
OR.UKHLS= OR when using UKHLS as control group
OR.ALSPAC= OR when using age-matched ALSPAC as control group
P.Diff=p value for difference
