# Supplementary material for: Genetic architecture of human thinness compared to severe obesity
Source: PLoS Genet. 2019 Jan 24;15(1):e1007603. doi: 10.1371/journal.pgen.1007603 (PMC6345421; doi:10.1371/journal.pgen.1007603)
Supplement: S5 Table — (XLSX) [file pgen.1007603.s015.xlsx]

## Sheet: S5 Table
S5 Table. Discovery, replication and meta-analysis results for 32 SNPs meeting P<10-5 in discovery association results of SCOOP vs STILTS analysis.
						SCOOP					UKBB				GIANT BMI Tails				Combined analysis
rsID	Nearest gene	Chr.	Position (bp)	EA	NEA	OR (95% CI)	P value	EAF Obese	EAF Thin	proxy rsID	OR (95% CI)	P value	EAF Obese	EAF Thin	proxy rsID	r2	OR (95% CI)	P value	OR (95% CI)	P value	HetPVal
rs9930333	FTO	16	53799977	G	T	1.70(1.52,1.90)	2.298e-20	0.495879	0.374575		1.46(1.38,1.55)	3.597e-36	0.482582	0.389266			1.43(1.34,1.54)	8.1e-25	1.48(1.42,1.54)	8.51685e-76	0.03336
rs2168711	MC4R	18	57848531	C	T	1.66(1.45,1.89)	8.287e-14	0.288986	0.199531		1.23(1.15,1.32)	2.185e-09	0.267508	0.229049			1.20(1.10,1.30)	1.8e-05	1.27(1.21,1.33)	2.02056e-21	0.0001122
rs6748821	TMEM18	2	629601	G	A	1.65(1.42,1.91)	9.452e-11	0.866888	0.798391		1.27(1.18,1.37)	1.305e-09	0.850033	0.816917	rs12995480	0.998	1.26(1.14,1.39)	9.9e-06	1.32(1.24,1.39)	7.75877e-21	0.002806
rs506589	SEC16B	1	177894287	C	T	1.46(1.27,1.67)	5.424e-08	0.239782	0.180745		1.25(1.17,1.35)	5.444e-10	0.231076	0.191565			1.25(1.14,1.37)	2.7e-06	1.28(1.21,1.35)	3.1364e-20	0.1205
rs6738433	ADCY3-DNAJC27	2	25159501	C	G	1.43(1.28,1.60)	1.71e-10	0.473071	0.439245		1.21(1.14,1.28)	2.735e-10	0.506981	0.459606	rs2384054	0.968	1.10(1.03,1.17)	0.0057	1.19(1.14,1.24)	3.18761e-17	0.006245
rs7132908	FAIM2	12	50263148	A	G	1.31(1.17,1.47)	2.263e-06	0.424451	0.362678		1.18(1.11,1.25)	5.427e-08	0.411108	0.373867			1.20(1.10,1.30)	6.6e-06	1.20(1.15,1.26)	1.93094e-16	0.2521
rs62107261	FAM150B	2	422144	T	C	2.37(1.75,3.20)	2.071e-08	0.963681	0.933833		1.54(1.35,1.76)	3.573e-10	0.962768	0.94356	NA	NA	NA	NA	1.65(1.46,1.87)	1.15439e-15	0.01073
rs12507026	GNPDA2	4	45181334	T	A	1.30(1.17,1.46)	3.685e-06	0.472904	0.409228		1.14(1.08,1.21)	8.764e-06	0.453021	0.41979	rs12641981	0.998	1.20(1.12,1.28)	3.1e-07	1.18(1.13,1.23)	5.52809e-15	0.0406
rs75398113	SNRPC	6	34728071	C	G	1.53(1.27,1.85)	8.906e-06	0.119525	0.0803933		1.24(1.12,1.37)	2.065e-05	0.104674	0.0851578	NA	NA	NA	NA	1.30(1.19,1.42)	5.18571e-09	0.05555
rs13135092	SLC39A8	4	103198082	G	A	1.58(1.30,1.93)	4.702e-06	0.105043	0.07243		1.25(1.12,1.39)	5.569e-05	0.0924319	0.0752061	NA	NA	NA	NA	1.32(1.20,1.45)	1.06167e-08	0.03587
rs57988840	TFAP2B	6	50817748	T	A	1.69(1.39,2.05)	1.268e-07	0.925261	0.888093		1.13(1.02,1.24)	0.01654	0.910538	0.900426	rs7769978	1	1.20(1.03,1.39)	0.019	1.22(1.13,1.31)	3.85912e-07	0.0002872
rs4447506	PIK3C3	18	39510074	G	A	1.32(1.17,1.48)	4.208e-06	0.418297	0.363877		1.07(1.01,1.14)	0.02603	0.393417	0.377089			1.10(1.02,1.18)	0.0078	1.11(1.06,1.16)	1.46456e-06	0.007846
rs375252497*	SEMA3B	3	50310286	AAATAATAATAAT	A	1.35(1.20,1.53)	1.737e-06	0.372152	0.317822		1.13(1.02,1.26)	0.0249795	0.343024	0.319456	NA	NA	NA	NA	1.22(1.13,1.32)	1.48512e-06	0.03052
rs7927262	HIPK3	11	33384447	C	T	1.41(1.24,1.60)	1.812e-07	0.417754	0.357771		1.08(0.89,1.32)	0.4429	0.975236	0.973729	NA	NA	NA	NA	1.31(1.17,1.45)	1.58257e-06	0.02868
rs654240	CCND1	11	69448373	T	C	1.35(1.21,1.52)	2.99e-07	0.438495	0.373942		1.05(0.99,1.12)	0.09246	0.414335	0.402268			1.08(1.00,1.16)	0.053	1.10(1.05,1.15)	2.10248e-05	0.0006805
rs35403928*	PRDM6	5	122416569	GT	G	1.39(1.23,1.56)	6.794e-08	0.398504	0.329359		1.05(0.95,1.16)	0.361068	0.376356	0.364886	NA	NA	NA	NA	1.18(1.09,1.28)	2.4597e-05	0.0004773
rs516579	MTCL1	18	8801634	G	T	1.40(1.22,1.61)	2.067e-06	0.82141	0.772483		1.03(0.96,1.11)	0.4518	0.803512	0.800513	rs518561	0.998	1.15(1.04,1.27)	0.0064	1.11(1.05,1.18)	9.69567e-05	0.0001108
rs397859802*	FLJ26850	19	50556007	C	CA	1.92(1.45,2.53)	4.487e-06	0.0602368	0.0344236		1.11(0.86,1.44)	0.428139	0.0424631	0.0378431	NA	NA	NA	NA	1.43(1.18,1.73)	0.000212173	0.004773
rs2784243	PKHD1	6	51454640	T	C	1.30(1.16,1.45)	5.989e-06	0.618883	0.560606		1.07(1.01,1.13)	0.02896	0.589856	0.573413	rs2784187	0.988	1.02(0.95,1.10)	0.54	1.08(1.04,1.13)	0.000313994	0.002548
rs11792928	LMX1B	9	129401550	T	C	1.36(1.20,1.53)	1.319e-06	0.321252	0.269123		1.05(0.99,1.12)	0.117	0.299417	0.29009			1.03(0.95,1.11)	0.5	1.08(1.03,1.13)	0.000804885	0.000519
rs6711131*	BAZ2B	2	160407777	A	G	1.31(1.17,1.47)	4.303e-06	0.651225	0.58618		1.02(0.92,1.13)	0.681042	0.633275	0.630447	NA	NA	NA	NA	1.14(1.05,1.23)	0.000889874	0.001332
rs73145387	ABI3BP	3	100813661	C	G	2.48(1.67,3.69)	7.362e-06	0.979987	0.964181		1.15(0.96,1.37)	0.1286	0.97546	0.971865	NA	NA	NA	NA	1.31(1.11,1.54)	0.00128714	0.0005192
rs599291	SLC44A5	1	75691616	T	C	1.31(1.17,1.47)	2.346e-06	0.477071	0.416263		1.02(0.96,1.08)	0.4948	0.445522	0.440119			1.04(0.97,1.11)	0.22	1.06(1.02,1.11)	0.00344349	0.0004012
rs11185396	LOC100129138	1	104754536	C	T	1.50(1.26,1.80)	8.127e-06	0.127834	0.0921278		1.06(0.97,1.17)	0.2126	0.103654	0.0964589			1.01(0.89,1.14)	0.92	1.10(1.03,1.18)	0.00694602	0.0008125
rs2836760	LOC400867	21	40300052	T	G	1.65(1.33,2.03)	3.284e-06	0.103292	0.0712418		1.03(0.93,1.14)	0.5923	0.0914373	0.0891131			1.07(0.93,1.23)	0.35	1.11(1.03,1.20)	0.00943903	0.0003298
rs11159277	SPTLC2	14	78032957	A	T	1.35(1.20,1.53)	1.557e-06	0.710354	0.663233		1.01(0.95,1.08)	0.6525	0.688271	0.685496	NA	NA	NA	NA	1.08(1.02,1.14)	0.00973504	4.578e-05
rs10546790	CDH22	20	44910100	C	CAT	1.34(1.19,1.52)	1.914e-06	0.729413	0.668739	rs2425853	1.03(0.97,1.10)	0.3421	0.701072	0.695928	rs2425853	0.998	1.00(0.93,1.08)	0.99	1.06(1.01,1.11)	0.0135011	0.0001573
rs11319985*	CNTN6	3	1377810	T	TA	1.29(1.15,1.45)	9.846e-06	0.615636	0.566343		0.97(0.88,1.07)	0.575212	0.579087	0.583913	NA	NA	NA	NA	1.10(1.02,1.18)	0.0138294	0.0002033
rs4790399	RAP1GAP2	17	2883199	C	T	1.33(1.18,1.51)	6.948e-06	0.742823	0.69502		1.02(0.96,1.09)	0.5431	0.712239	0.7085			0.99(0.91,1.08)	0.83	1.05(1.00,1.10)	0.0439791	0.0002496
rs536093	PDE10A	6	165945641	T	C	1.38(1.22,1.58)	1.009e-06	0.270533	0.216543		0.97(0.90,1.03)	0.3167	0.24386	0.250284			1.06(0.97,1.15)	0.2	1.05(1.00,1.10)	0.0684006	9.29e-06
rs936249	CACNA1B	9	140971315	T	C	2.41(1.66,3.49)	3.81e-06	0.0631481	0.0463046		1.01(0.88,1.15)	0.9298	0.0477677	0.0477067	NA	NA	NA	NA	1.11(0.98,1.27)	0.0953261	1.624e-05
rs1692144	GJA5	1	147281349	C	T	1.37(1.19,1.57)	8.189e-06	0.815195	0.770611		1.04(0.97,1.12)	0.2897	0.795406	0.790648			0.92(0.84,1.01)	0.07	1.04(0.99,1.10)	0.129415	1.679e-05
*Interim release used in UKBB for these signals. Nobese=2,799. Nthin=1,212
EA= Effect allele (BMI increasing allele); NEA= Non-effect allele; OR = Odds ratio; 95% CI = 95% confidence interval for the odds ratio; EAF = effect allele frequency. HetPVal= Heterozygosity p-value
Positions mapped to hg19
Blue line: Conventional genome-wide significant threshold (p<5E-08) in combined analysis.
