# Supplementary material for: Genetic architecture of human thinness compared to severe obesity
Source: PLoS Genet. 2019 Jan 24;15(1):e1007603. doi: 10.1371/journal.pgen.1007603 (PMC6345421; doi:10.1371/journal.pgen.1007603)
Supplement: S6 Table — (XLSX) [file pgen.1007603.s016.xlsx]

## Sheet: S6 Table
S6 Table. Discovery, replication and meta-analysis results for 66 SNPs meeting P<10-5 in discovery association results of SCOOP vs UKHLS analysis.
						SCOOP					UKBB				SCOOP 2013				EGG				GIANT obesity class III				Combined analysis
rsID	Nearest gene	Chr.	Position (bp)	EA	NEA	OR (95% CI)	P value	EAF Obese	EAF Non-extremes	proxy rsID	OR (95% CI)	P value	EAF Obese	EAF Non-extremes	proxy rsID	r2	OR (95% CI)	P value	proxy rsID	r2	OR (95% CI)	P value	proxy rsID	r2	OR (95% CI)	P value	OR (95% CI)	P value	HetPVal
rs9928094	FTO	16	53799905	G	A	1.44(1.33,1.57)	1.421e-18	0.495013	0.413164		1.30(1.25,1.35)	2.738e-41	0.483371	0.419066			1.46(1.34,1.60)	4.88e-17			1.21(1.15,1.28)	7.202e-13			1.43(1.34,1.54)	6.6e-25	1.32(1.29,1.36)	5.94215e-101	4.412e-05
rs35614134	MC4R	18	57832856	AC	A	1.31(1.20,1.44)	6.274e-09	0.290108	0.236928	rs663129	1.22(1.16,1.27)	1.248e-18	0.267243	0.231452	rs663129	0.99814	1.32(1.19,1.46)	1.22e-07	rs663129	0.99814	1.22(1.15,1.30)	1.267e-10	rs663129	0.99814	1.20(1.10,1.30)	1.7e-05	1.23(1.20,1.27)	1.5731e-43	0.3553
rs66906321	TMEM18	2	630070	C	T	1.40(1.24,1.57)	2.353e-08	0.857843	0.813524		1.17(1.11,1.24)	3.435e-09	0.844421	0.821976	rs13007080	0.956548	1.39(1.24,1.57)	6.65e-08	rs13007080	0.956548	1.28(1.19,1.37)	5.145e-12	rs13007080	0.956548	1.27(1.15,1.40)	3.4e-06	1.25(1.21,1.29)	9.72198e-35	0.01332
rs7132908	FAIM2	12	50263148	A	G	1.22(1.12,1.32)	3.266e-06	0.424451	0.378173		1.15(1.10,1.19)	5.369e-12	0.411108	0.377148	rs7138803	0.901648	1.23(1.12,1.35)	8.89e-06			1.18(1.11,1.25)	1.236e-08			1.20(1.10,1.30)	6.6e-06	1.17(1.14,1.21)	2.37719e-31	0.486
rs2384060	ADCY3-DNAJC27	2	25135438	G	A	1.23(1.13,1.34)	1.531e-06	0.435204	0.389048	rs6722587	1.11(1.07,1.15)	4.893e-08	0.476747	0.449348	rs6722587	0.908287	1.09(1.00,1.19)	0.05005	rs6722587	0.908287	1.18(1.12,1.24)	1.018e-09	rs6722587	0.908287	1.12(1.04,1.19)	0.0016	1.14(1.11,1.17)	9.38973e-23	0.1125
rs11209947	NEGR1	1	72808551	A	T	1.30(1.17,1.44)	8.506e-07	0.765759	0.72178	rs1460940	1.11(1.05,1.16)	4.533e-05	0.811825	0.797588	rs1460940	0.802029	1.46(1.30,1.63)	2.21e-10	rs1460940	0.802029	1.13(1.06,1.22)	0.0004604	rs1460940	0.802029	1.22(1.11,1.35)	5.6e-05	1.17(1.13,1.21)	5.16524e-20	7.259e-05
rs12735657	SEC16B	1	177809133	C	T	1.24(1.13,1.37)	9.719e-06	0.242562	0.204588		1.12(1.07,1.17)	1.484e-06	0.228748	0.209364	rs4132288	0.991399	1.20(1.07,1.33)	0.001184	rs4132288	0.991399	1.14(1.06,1.21)	0.0001516	rs4132288	0.991399	1.22(1.11,1.34)	1.8e-05	1.15(1.12,1.19)	7.26016e-19	0.1786
rs13104545	GNPDA2	4	45184907	A	G	1.27(1.15,1.40)	1.61e-06	0.274075	0.234519		1.07(1.02,1.11)	0.005351	0.243557	0.232571	NA	NA	NA	NA			1.13(1.04,1.22)	0.003388			1.34(1.20,1.49)	1.2e-07	1.13(1.09,1.17)	1.46561e-11	9.392e-05
rs112446794	CEP120	5	122665465	T	C	1.23(1.13,1.35)	2.083e-06	0.331474	0.286928		1.07(1.02,1.11)	0.002546	0.294683	0.282065	rs1366333	0.958762	1.08(0.98,1.19)	0.1381	rs1366333	0.958762	1.12(1.06,1.18)	0.0001221	rs1366333	0.958762	1.05(0.97,1.13)	0.24	1.09(1.06,1.13)	3.45033e-10	0.0333
rs3760091	SULT1A1	16	28620800	C	G	1.24(1.14,1.35)	1.558e-06	0.648898	0.602317		1.09(1.04,1.14)	0.0001189	0.634912	0.614446	NA	NA	NA	NA	NA	NA	NA	NA	NA	NA	NA	NA	1.12(1.07,1.16)	2.64671e-08	0.008486
rs115474151	SLC7A14	3	170272967	A	T	1.36(1.20,1.55)	2.627e-06	0.124375	0.0953028		1.27(0.86,1.87)	0.2356	0.00257348	0.00199056	NA	NA	NA	NA	NA	NA	NA	NA	NA	NA	NA	NA	1.35(1.20,1.53)	1.39625e-06	0.724
rs8096590	LINC01541	18	69231235	A	G	1.24(1.14,1.35)	1.258e-06	0.343887	0.297955		1.03(0.99,1.07)	0.1681	0.312763	0.307514	rs7228473	0.980939	1.08(0.99,1.19)	0.09699	rs7228473	0.980939	1.02(0.97,1.08)	0.4297	rs7228473	0.980939	1.14(1.05,1.23)	0.0014	1.07(1.04,1.10)	7.37908e-06	0.0007315
rs201388971*	CDKAL1	6	20514945	T	TTG	1.33(1.17,1.50)	7.168e-06	0.859048	0.825206		1.10(1.01,1.20)	0.0357865	0.84154	0.829014	NA	NA	NA	NA	NA	NA	NA	NA	NA	NA	NA	NA	1.17(1.09,1.25)	1.76817e-05	0.01355
rs141442356	FAT1	4	187723286	T	TG	1.23(1.13,1.35)	6.26e-06	0.423302	0.38182		0.97(0.76,1.24)	0.8266	0.993926	0.994152	NA	NA	NA	NA	NA	NA	NA	NA	NA	NA	NA	NA	1.20(1.10,1.31)	2.98438e-05	0.07568
rs10456655	PKHD1	6	51817204	G	C	1.30(1.16,1.44)	2.128e-06	0.203503	0.168368		1.06(1.01,1.12)	0.02004	0.174511	0.165311	NA	NA	NA	NA	NA	NA	NA	NA	NA	NA	NA	NA	1.10(1.05,1.16)	3.34213e-05	0.001099
rs7752955	TFAP2D	6	50402660	T	C	1.28(1.16,1.40)	6.457e-07	0.766592	0.721645		1.04(1.00,1.09)	0.06325	0.733812	0.726093			1.07(0.97,1.18)	0.1888			1.06(1.00,1.12)	0.06046			1.00(0.92,1.09)	0.95	1.06(1.03,1.10)	3.90311e-05	0.002373
rs898708	PNOC	8	28119194	C	T	1.26(1.15,1.38)	9.935e-07	0.731005	0.685032		1.02(0.98,1.07)	0.2766	0.695234	0.691057			1.06(0.96,1.17)	0.2511			1.04(0.98,1.10)	0.1528			1.08(0.99,1.16)	0.071	1.06(1.03,1.09)	9.27224e-05	0.002376
rs34208875	CASC17	17	69195603	C	T	2.95(1.90,4.59)	1.546e-06	0.013342	0.00593204		1.18(0.90,1.55)	0.2293	0.00516363	0.00425687	NA	NA	NA	NA	NA	NA	NA	NA	NA	NA	NA	NA	1.53(1.21,1.93)	0.000377883	0.0005567
rs540249707	METTL7B	12	56072632	G	A	3.60(2.13,6.08)	1.772e-06	0.010342	0.0041353		1.17(0.78,1.75)	0.4458	0.0022942	0.00208292	NA	NA	NA	NA	NA	NA	NA	NA	NA	NA	NA	NA	1.78(1.29,2.46)	0.000425339	0.0009064
rs10944524	MIR4643	6	91898609	T	C	1.28(1.15,1.43)	5.879e-06	0.181174	0.14734		1.05(0.99,1.10)	0.09694	0.156233	0.151316	NA	NA	NA	NA	NA	NA	NA	NA	NA	NA	NA	NA	1.09(1.04,1.14)	0.000494391	0.0008254
rs60581051	ANKS1B	12	100147984	T	C	1.30(1.16,1.45)	7.811e-06	0.165322	0.134007		1.05(0.99,1.11)	0.08712	0.140411	0.135463	NA	NA	NA	NA	NA	NA	NA	NA	NA	NA	NA	NA	1.09(1.04,1.15)	0.00050202	0.001012
rs147725108	LINC00354	13	112579895	C	G	1.89(1.44,2.48)	4.659e-06	0.0309578	0.0192188		1.11(0.93,1.32)	0.2614	0.0120474	0.0106588	NA	NA	NA	NA	NA	NA	NA	NA	NA	NA	NA	NA	1.30(1.12,1.51)	0.000573908	0.001266
rs142450848	CARD18	11	105111566	C	T	2.34(1.69,3.25)	3.543e-07	0.0208369	0.00966478		1.10(0.92,1.33)	0.2995	0.010661	0.00963167	NA	NA	NA	NA	NA	NA	NA	NA	NA	NA	NA	NA	1.33(1.13,1.57)	0.000588703	9.617e-05
rs5873242*	RANBP17	5	170321490	A	T	1.25(1.14,1.38)	2.733e-06	0.722308	0.678737		1.03(0.96,1.10)	0.425214	0.687759	0.682458	NA	NA	NA	NA	NA	NA	NA	NA	NA	NA	NA	NA	1.10(1.04,1.17)	0.000663125	0.0008903
rs67529790*	LINC00977	8	130055514	AT	A	1.26(1.14,1.39)	2.779e-06	0.420009	0.378676		1.02(0.95,1.10)	0.512534	0.386026	0.380955	NA	NA	NA	NA	NA	NA	NA	NA	NA	NA	NA	NA	1.10(1.04,1.17)	0.000805177	0.0008206
rs138019013	ALS2CL	3	46737713	T	G	3.92(2.29,6.69)	5.747e-07	0.0100663	0.00403104		0.97(0.58,1.60)	0.8901	0.00140732	0.00138632	NA	NA	NA	NA	NA	NA	NA	NA	NA	NA	NA	NA	1.87(1.29,2.70)	0.000854837	0.0001858
rs28581396*	SLC38A11	2	165876796	C	T	2.14(1.54,2.98)	6.317e-06	0.0201054	0.0106334		1.07(0.80,1.42)	0.649808	0.014236	0.013369	NA	NA	NA	NA	NA	NA	NA	NA	NA	NA	NA	NA	1.44(1.16,1.79)	0.00096024	0.001836
rs144209184	SCD5	4	83646583	C	T	2.40(1.64,3.51)	7.094e-06	0.0169829	0.00875542		1.14(0.90,1.44)	0.2735	0.00681181	0.00588492	NA	NA	NA	NA	NA	NA	NA	NA	NA	NA	NA	NA	1.40(1.15,1.71)	0.00100772	0.001149
rs116931808*	CSMD1	8	4035481	C	G	2.29(1.59,3.29)	7.452e-06	0.0160052	0.00732399		1.01(0.70,1.47)	0.945389	0.00716453	0.00719206	NA	NA	NA	NA	NA	NA	NA	NA	NA	NA	NA	NA	1.54(1.19,2.00)	0.00109874	0.002128
rs11563327	HOXA1	7	27071888	C	T	1.24(1.13,1.36)	9.409e-06	0.746397	0.70421		1.03(0.99,1.08)	0.116	0.717954	0.711229	NA	NA	NA	NA			1.03(0.97,1.09)	0.3295			1.03(0.95,1.11)	0.53	1.05(1.02,1.08)	0.00121376	0.004773
rs540119135	PTPRR	12	71094332	G	A	3.17(2.03,4.95)	4.21e-07	0.0123884	0.00451726		1.05(0.75,1.46)	0.7896	0.00333289	0.00326956	NA	NA	NA	NA	NA	NA	NA	NA	NA	NA	NA	NA	1.55(1.19,2.03)	0.00121996	9.422e-05
rs66671632	ARC	8	143680772	T	C	1.31(1.17,1.47)	2.617e-06	0.164768	0.131416		1.04(0.98,1.10)	0.2324	0.126109	0.122601	NA	NA	NA	NA	NA	NA	NA	NA	NA	NA	NA	NA	1.09(1.03,1.15)	0.00134668	0.0002696
rs141214244*	RAB11FIP2	10	119652851	T	TTGTGTGTG	1.32(1.18,1.49)	3.447e-06	0.210075	0.178798		1.02(0.94,1.12)	0.591878	0.193699	0.189251	NA	NA	NA	NA	NA	NA	NA	NA	NA	NA	NA	NA	1.12(1.04,1.20)	0.00151387	0.000594
rs2237402	POU6F2	7	39449768	G	A	1.23(1.12,1.34)	6.313e-06	0.697755	0.653847		1.04(1.00,1.08)	0.07715	0.666777	0.659474	rs2237403	0.995062	1.02(0.93,1.12)	0.7312	rs2237403	0.995062	1.01(0.95,1.06)	0.7745	rs2237403	0.995062	1.04(0.96,1.11)	0.33	1.04(1.02,1.07)	0.00177518	0.005142
rs147345620	GPC6	13	94017255	G	A	3.02(1.89,4.82)	3.455e-06	0.012523	0.0059798		1.12(0.85,1.47)	0.4204	0.0050952	0.00454767	NA	NA	NA	NA	NA	NA	NA	NA	NA	NA	NA	NA	1.44(1.14,1.83)	0.00237061	0.0003165
rs11589523	FAM46C	1	118270980	T	C	1.22(1.12,1.32)	6.457e-06	0.366613	0.323108		1.02(0.98,1.07)	0.2641	0.334228	0.328876	NA	NA	NA	NA	NA	NA	NA	NA	NA	NA	NA	NA	1.06(1.02,1.10)	0.00325757	0.0003272
rs556954774*	LOC100130992	10	22549699	C	CT	1.33(1.17,1.51)	9.515e-06	0.168671	0.141284		1.01(0.91,1.12)	0.835316	0.145681	0.145325	NA	NA	NA	NA	NA	NA	NA	NA	NA	NA	NA	NA	1.12(1.04,1.22)	0.0035432	0.0008285
rs34515326*	MIR99AHG	21	17987843	CA	C	1.95(1.46,2.60)	6.333e-06	0.0311641	0.0201515		1.00(0.79,1.26)	0.97234	0.02169	0.02157	NA	NA	NA	NA	NA	NA	NA	NA	NA	NA	NA	NA	1.30(1.09,1.57)	0.00458179	0.0004389
rs139198909	ZFHX3	16	72929809	C	A	2.50(1.68,3.73)	7.179e-06	0.0149677	0.00741184		1.08(0.85,1.36)	0.5373	0.00683371	0.00642993	NA	NA	NA	NA	NA	NA	NA	NA	NA	NA	NA	NA	1.34(1.09,1.64)	0.00510029	0.0003656
rs191312158*	CCNY	10	35871176	C	T	2.76(1.80,4.23)	3.301e-06	0.014238	0.00740511		0.96(0.69,1.35)	0.827386	0.00980915	0.0103768	NA	NA	NA	NA	NA	NA	NA	NA	NA	NA	NA	NA	1.44(1.11,1.88)	0.00667884	0.0001543
6:153400217_AT_A	RGS17	6	153400217	AT	A	1.24(1.13,1.36)	6.042e-06	0.620021	0.579357		1.02(0.97,1.07)	0.4129	0.741803	0.738317	NA	NA	NA	NA	NA	NA	NA	NA	NA	NA	NA	NA	1.06(1.02,1.10)	0.00669296	0.0001981
rs191634319	SOS1	2	39318135	C	G	3.54(2.13,5.88)	1.089e-06	0.0104008	0.00409056		1.05(0.78,1.40)	0.766	0.00426667	0.00430888	NA	NA	NA	NA	NA	NA	NA	NA	NA	NA	NA	NA	1.42(1.10,1.83)	0.00711064	4.524e-05
rs62179502	SPATS2L	2	201146942	G	A	2.03(1.51,2.73)	2.306e-06	0.98058	0.962812		1.06(0.95,1.19)	0.3118	0.971183	0.969836	NA	NA	NA	NA	NA	NA	NA	NA	NA	NA	NA	NA	1.15(1.04,1.28)	0.00837247	5.18e-05
rs543354609	MDS2	1	23930694	C	T	2.79(1.78,4.37)	7.111e-06	0.0119948	0.00517515		1.04(0.80,1.36)	0.773	0.00507614	0.00497187	NA	NA	NA	NA	NA	NA	NA	NA	NA	NA	NA	NA	1.35(1.07,1.70)	0.010378	0.0002148
rs144759478	PTH2R	2	209323283	T	C	1.64(1.34,2.02)	2.059e-06	0.0513226	0.0342017		1.02(0.92,1.14)	0.704	0.0329088	0.0323399	NA	NA	NA	NA	NA	NA	NA	NA	NA	NA	NA	NA	1.13(1.03,1.25)	0.0109559	5.664e-05
rs6496033	LOC440311	15	95245915	A	C	1.47(1.25,1.73)	4.823e-06	0.0881236	0.0664523		1.00(0.93,1.08)	0.973	0.0737444	0.0735039	NA	NA	NA	NA			1.07(0.96,1.19)	0.2478			1.19(0.96,1.47)	0.11	1.07(1.02,1.13)	0.0116285	0.0003801
rs1571570	PBX3	9	128748249	C	G	1.41(1.22,1.63)	3.08e-06	0.0944584	0.0690649		1.08(1.00,1.16)	0.04002	0.0732591	0.068215	NA	NA	NA	NA			0.97(0.89,1.06)	0.5171			0.96(0.83,1.12)	0.63	1.07(1.01,1.12)	0.0128076	0.0001401
rs28700201*	TP53TG3D	16	32275881	A	G	1.33(1.18,1.50)	2.036e-06	0.493283	0.45882		0.96(0.88,1.06)	0.471777	0.543438	0.547425	NA	NA	NA	NA	NA	NA	NA	NA	NA	NA	NA	NA	1.10(1.02,1.18)	0.0136499	3.762e-05
rs571984391*	LMX1B	9	129414279	TG	T	1.22(1.12,1.33)	6.583e-06	0.449398	0.404771		0.99(0.93,1.06)	0.788574	0.424157	0.426791	NA	NA	NA	NA	NA	NA	NA	NA	NA	NA	NA	NA	1.07(1.01,1.12)	0.015411	0.000139
rs524349	UNC13C	15	54689366	A	G	1.29(1.17,1.41)	8.01e-08	0.732599	0.679869		1.01(0.97,1.05)	0.7104	0.694153	0.691957	rs563881	0.902595	1.00(0.91,1.11)	0.941	rs563881	0.902595	1.02(0.96,1.08)	0.5479	rs563881	0.902595	1.02(0.95,1.11)	0.58	1.04(1.01,1.07)	0.0163663	8.42e-05
rs144435735	LINC00682	4	41881253	A	G	1.98(1.49,2.61)	1.964e-06	0.032586	0.0205849		0.95(0.80,1.13)	0.5512	0.0125085	0.0133284	NA	NA	NA	NA	NA	NA	NA	NA	NA	NA	NA	NA	1.16(1.00,1.34)	0.0480787	1.233e-05
rs73676140	NXPH1	7	8729124	G	A	1.59(1.29,1.95)	9.737e-06	0.0474634	0.0316455		0.99(0.88,1.10)	0.7954	0.0306883	0.0311971	NA	NA	NA	NA	NA	NA	NA	NA	NA	NA	NA	NA	1.10(1.00,1.21)	0.0606012	5.887e-05
rs139813768	SNX5	20	17828396	A	G	2.47(1.66,3.67)	8.317e-06	0.0156672	0.00828591		0.94(0.75,1.19)	0.6214	0.00647948	0.00679201	NA	NA	NA	NA	NA	NA	NA	NA	NA	NA	NA	NA	1.21(0.99,1.48)	0.0645554	4.324e-05
rs6806545	LOC647323	3	193660056	T	C	1.21(1.11,1.32)	9.084e-06	0.411454	0.366784		0.99(0.95,1.03)	0.6641	0.377217	0.378382	NA	NA	NA	NA			1.03(0.98,1.09)	0.2735			1.00(0.94,1.07)	0.92	1.02(1.00,1.05)	0.0816296	0.0004243
rs146883791	DCHS2	4	155121474	A	ATAAG	1.74(1.37,2.21)	5.478e-06	0.0341559	0.0201536	rs7680244	0.94(0.83,1.07)	0.3426	0.0225974	0.0240705	rs7680244	0.994386	1.43(1.04,1.96)	0.02951	rs7680244	0.994386	0.99(0.80,1.23)	0.9248	NA	NA	NA	NA	1.09(0.99,1.20)	0.0879177	3.299e-05
rs9863931	ADAMTS9-AS2	3	65014778	T	C	1.31(1.17,1.47)	3.888e-06	0.157857	0.124655		1.01(0.96,1.07)	0.6518	0.124043	0.121697	NA	NA	NA	NA			0.98(0.91,1.06)	0.6733			0.99(0.88,1.12)	0.92	1.04(0.99,1.08)	0.0931062	0.0002839
rs7069309	CAMK1D	10	12351089	T	C	1.20(1.11,1.30)	5.588e-06	0.492445	0.459443		1.01(0.97,1.05)	0.5936	0.501138	0.496599	NA	NA	NA	NA			0.99(0.94,1.05)	0.7169			0.99(0.92,1.07)	0.81	1.02(1.00,1.05)	0.0990615	0.0003718
rs79325679	LARGE	22	33929898	T	C	2.07(1.55,2.76)	7.714e-07	0.0250055	0.012581		0.93(0.80,1.09)	0.3698	0.0147039	0.0158795	NA	NA	NA	NA	NA	NA	NA	NA	NA	NA	NA	NA	1.12(0.97,1.28)	0.1159	1.793e-06
rs11872477		18	2037477	T	C	1.26(1.14,1.39)	5.916e-06	0.379327	0.340433		0.99(0.94,1.03)	0.6067	0.325164	0.328006	NA	NA	NA	NA	NA	NA	NA	NA	NA	NA	NA	NA	1.03(0.99,1.08)	0.144346	1.549e-05
rs190999252	CCSER1	4	92847036	A	G	2.07(1.51,2.84)	7.124e-06	0.0224945	0.0126617		0.93(0.79,1.11)	0.4335	0.0126202	0.0134197	NA	NA	NA	NA	NA	NA	NA	NA	NA	NA	NA	NA	1.12(0.96,1.30)	0.152377	1.485e-05
rs75809547	PTBP2	1	97331151	C	T	2.61(1.74,3.93)	3.851e-06	0.0146113	0.00648777		0.86(0.68,1.09)	0.2205	0.00617858	0.00719112	NA	NA	NA	NA	NA	NA	NA	NA	NA	NA	NA	NA	1.14(0.93,1.41)	0.200359	4.096e-06
rs147842378	AGO4	1	36276202	C	G	2.01(1.49,2.71)	5.075e-06	0.0316016	0.0210349		0.91(0.78,1.07)	0.2666	0.0147557	0.0162574	NA	NA	NA	NA	NA	NA	NA	NA	NA	NA	NA	NA	1.08(0.94,1.25)	0.254152	5.188e-06
11:23234822_ATGG_A	MIR8054	11	23234822	ATGG	A	1.22(1.13,1.33)	2.683e-06	0.430603	0.384575	rs2403819	0.99(0.96,1.03)	0.7411	0.391746	0.393333	rs2403819	0.975677	1.01(0.92,1.11)	0.8494	rs2403819	0.975677	0.96(0.91,1.01)	0.1035	rs2403819	0.975677	1.03(0.96,1.10)	0.4	1.01(0.98,1.04)	0.418526	5.191e-05
rs12261064	GPR26	10	125429706	A	G	1.55(1.30,1.86)	1.48e-06	0.0620863	0.0414167		0.90(0.82,0.99)	0.02709	0.0432173	0.0472073			0.86(0.69,1.05)	0.1441			0.92(0.82,1.04)	0.1997			1.05(0.86,1.28)	0.62	1.02(0.96,1.09)	0.468492	2.401e-06
rs1188854	ECT2L	6	139196524	G	A	1.39(1.21,1.61)	6.572e-06	0.101276	0.0769255		0.97(0.90,1.03)	0.3144	0.0819825	0.0843147	NA	NA	NA	NA			1.00(0.91,1.10)	0.9581			0.94(0.81,1.11)	0.48	1.02(0.97,1.07)	0.548322	8.424e-05
rs3104056	COL13A1	10	71510039	A	G	1.53(1.27,1.84)	6.306e-06	0.0563926	0.0378242		0.85(0.76,0.94)	0.001158	0.0355476	0.0409291			1.05(0.83,1.32)	0.6825			0.98(0.84,1.14)	0.8093			1.20(0.93,1.54)	0.16	1.00(0.94,1.08)	0.908074	1.17e-06
*Interim release used in UKBB for these signals. Nobese=2,799. Ncontrols=8,193
EA= Effect allele (BMI increasing allele); NEA= Non-effect allele; OR = Odds ratio; 95% CI = 95% confidence interval for the odds ratio; EAF = effect allele frequency. HetPVal= Heterozygosity p-value
Positions mapped to hg19
