# Supplementary material for: Genetic architecture of human thinness compared to severe obesity
Source: PLoS Genet. 2019 Jan 24;15(1):e1007603. doi: 10.1371/journal.pgen.1007603 (PMC6345421; doi:10.1371/journal.pgen.1007603)
Supplement: S7 Table — (XLSX) [file pgen.1007603.s017.xlsx]

## Sheet: S7 Table
S7 Table. Discovery, replication and meta-analysis results for 37 SNPs meeting P<10-5 in discovery association results of UKHLS vs STILTS analysis.
						STILTS				UKBB				Combined analysis
rsID	Nearest gene	Chr.	Position (bp)	EA	NEA	OR (95% CI)	P value	EAF Non-extremes	EAF Thin	OR (95% CI)	P value	EAF Non-extremes	EAF Thin	OR (95% CI)	P value	HetPVal
rs13262703	PI15	8	75819902	A	T	4.15 (2.42,7.11)	2.318e-07	0.996158	0.98881	1.69(0.98,2.91)	0.05677	0.998435	0.997417	2.66(1.81,3.89)	5.463e-07	0.02147
rs558258836*	LOC102724874	8	78716821	T	A	4.04 (2.25,7.26)	3.066e-06	0.995959	0.990358	1.69 (0.89,3.2)	0.1073	0.994972	0.992787	2.71 (1.76,4.18)	5.99e-06	0.04902
rs2123163	CADM2	3	85243797	T	G	1.68 (1.35,2.1)	4.895e-06	0.0639521	0.0419569	1.14(1.00,1.29)	0.0422	0.0512159	0.0459787	1.25(1.12,1.39)	6.18e-05	0.002756
rs150756788	SLC2A7	1	9050295	G	T	2.09 (1.52,2.87)	4.958e-06	0.982071	0.97254	1.20(0.91,1.60)	0.1995	0.992637	0.9911	1.54(1.25,1.90)	6.405e-05	0.01072
rs545797179*	FOXN2	2	48546924	AT	A	2.79 (1.8,4.32)	4.308e-06	0.99242	0.984776	1.15 (0.65,2.05)	0.6232	0.991798	0.990737	2.02 (1.42,2.86)	7.766e-05	0.01648
rs117638949*	PIGZ	3	196692722	T	A	3.5 (2.27,5.4)	1.502e-08	0.994976	0.985479	0.54 (0.27,1.09)	0.08603	0.992974	0.996247	2.09 (1.44,3.02)	9.253e-05	8.965e-06
rs576762972*	CACNA1C	12	2244717	T	C	2.17 (1.55,3.05)	7.232e-06	0.989871	0.980302	1.16 (0.78,1.72)	0.4692	0.988735	0.987286	1.66 (1.29,2.15)	0.000105	0.01792
rs138454709*	COL8A2	1	36592131	A	G	2.58 (1.72,3.88)	5.285e-06	0.990282	0.983273	1.11 (0.65,1.9)	0.704	0.99039	0.990007	1.89 (1.37,2.62)	0.0001171	0.01407
rs75937976	C3orf38	3	88321976	G	C	2.95 (2.02,4.32)	2.428e-08	0.99205	0.982469	1.10(0.84,1.44)	0.4959	0.991321	0.990502	1.53(1.23,1.91)	0.0001524	3.326e-05
rs190051670	PHF2	9	96460947	C	T	2.55 (1.73,3.76)	2.114e-06	0.992489	0.983539	1.19(0.91,1.56)	0.2001	0.991787	0.990507	1.53(1.23,1.91)	0.0001681	0.001591
rs56152157	EDIL3	5	83171742	G	A	1.21 (1.11,1.31)	6.909e-06	0.479474	0.429879	1.04(0.99,1.10)	0.1214	0.473729	0.464367	1.09(1.04,1.14)	0.0002105	0.002846
rs139226692*	ASAH1	8	17928720	C	CA	2.82 (1.78,4.46)	9.455e-06	0.995574	0.98806	1.11 (0.63,1.92)	0.724	0.993691	0.993361	1.93 (1.35,2.75)	0.0002734	0.01079
rs112958625*	KNDC1	10	134969737	G	A	2.8 (1.81,4.33)	3.607e-06	0.990016	0.983872	1.01 (0.59,1.72)	0.9729	0.989339	0.989423	1.86 (1.33,2.62)	0.0003021	0.00375
rs68090520*	ZMAT3	3	178717361	C	A	1.24 (1.13,1.36)	4.037e-06	0.543695	0.504348	1.02 (0.93,1.11)	0.7452	0.534927	0.531323	1.12 (1.05,1.2)	0.0004391	0.002715
rs17544568	ONECUT1	15	53321119	G	A	2.04 (1.54,2.7)	6.53e-07	0.97936	0.966735	1.09(0.93,1.29)	0.2777	0.975845	0.973952	1.28(1.11,1.47)	0.0005797	0.0001743
rs143866745*	LOC101927495	11	61356693	C	T	1.31 (1.17,1.46)	1.259e-06	0.60231	0.56567	0.89 (0.51,1.55)	0.6875	0.991624	0.992096	1.84 (1.29,2.61)	0.0006649	0.0009325
rs184273748*	PTPRU	1	29562801	G	A	2.53 (1.71,3.73)	3.037e-06	0.991205	0.982449	0.65 (0.33,1.26)	0.2001	0.991651	0.993486	1.79 (1.28,2.5)	0.0007108	0.0005413
rs115861768	MIR4426	16	60885992	C	T	3.27 (1.93,5.52)	9.568e-06	0.995295	0.989779	1.14(0.73,1.76)	0.5677	0.996498	0.996432	1.76(1.25,2.46)	0.001044	0.002458
rs191980904*	UQCRC2	16	21946517	C	T	2.98 (1.85,4.79)	6.69e-06	0.995585	0.989285	0.84 (0.46,1.55)	0.5839	0.993586	0.994425	1.85 (1.27,2.7)	0.001282	0.001393
rs11665052	MC4R	18	57908675	G	A	1.31 (1.18,1.44)	1.398e-07	0.271109	0.22611	1.02(0.96,1.08)	0.5628	0.262218	0.257752	1.09(1.03,1.14)	0.001475	2.223e-05
2:25411587_C_CT**	POMC	2	25411587	C	CT	1.36 (1.21,1.51)	6.519e-08	0.837543	0.797565	1.01(0.95,1.08)	0.7223	0.821803	0.821023	1.10(1.04,1.16)	0.00176	9.911e-06
rs137887309	CDH23	10	73211425	G	A	2.66 (1.74,4.07)	6.243e-06	0.994753	0.986626	1.03(0.71,1.50)	0.8666	0.995433	0.995017	1.56(1.18,2.06)	0.001943	0.0009944
rs11757467	EYA4	6	133808153	A	T	1.71 (1.35,2.17)	8.552e-06	0.975664	0.961118	1.05(0.90,1.24)	0.5259	0.974812	0.97328	1.23(1.08,1.40)	0.00243	0.0009077
rs148209625	ZNF664-FAM101A	12	124681051	C	T	2.2 (1.58,3.07)	2.965e-06	0.990154	0.979515	1.04(0.82,1.32)	0.763	0.988882	0.988517	1.35(1.11,1.64)	0.002744	0.0003188
rs71515311*	TMEM72-AS1	10	45116672	A	ATAT	1.25 (1.13,1.38)	8.551e-06	0.706469	0.66705	0.99 (0.89,1.09)	0.772	0.695921	0.700501	1.11 (1.04,1.19)	0.002844	0.0008997
rs11557769	ACTN1	14	69341653	T	A	1.95 (1.5,2.55)	8.61e-07	0.983282	0.969409	0.91(0.70,1.17)	0.4477	0.988254	0.989799	1.31(1.09,1.57)	0.004409	4.454e-05
rs142441937	KLF15	3	126030681	G	A	2.53 (1.69,3.79)	6.78e-06	0.991573	0.984448	1.02(0.78,1.34)	0.8746	0.990799	0.991059	1.36(1.08,1.70)	0.00809	0.0002709
rs117944743	ZNF93	19	20060211	C	G	2.06 (1.5,2.82)	7.33e-06	0.988069	0.978384	1.01(0.82,1.25)	0.9341	0.984927	0.984703	1.26(1.05,1.50)	0.01057	0.0002282
rs142425331	CHCHD3	7	132583478	G	A	1.6 (1.31,1.96)	4.363e-06	0.965833	0.9482	0.98(0.84,1.13)	0.7437	0.966051	0.967056	1.16(1.03,1.30)	0.01588	8.803e-05
rs138251346	LOC101929452	2	7279064	A	G	2.99 (1.9,4.7)	2.228e-06	0.992685	0.986175	0.77(0.50,1.19)	0.2419	0.995333	0.99642	1.46(1.07,2.00)	0.01657	2.199e-05
rs1435711	ADAMTS20	12	43429113	G	A	1.32 (1.18,1.49)	2.11e-06	0.863387	0.832951	0.99(0.92,1.07)	0.8166	0.857356	0.859326	1.08(1.01,1.15)	0.01763	3.916e-05
rs553440779	KCNJ3	2	155835504	T	C	2.67 (1.74,4.09)	6.982e-06	0.992687	0.98534	0.72(0.45,1.15)	0.166	0.996058	0.996997	1.46(1.07,2.00)	0.01776	4.876e-05
rs77709566	INTU	4	128466995	A	G	2 (1.5,2.66)	2.01e-06	0.984243	0.971961	0.97(0.81,1.17)	0.7505	0.979754	0.980323	1.20(1.03,1.40)	0.02023	3.202e-05
rs514529	LRP5	11	68090836	T	A	1.23 (1.13,1.34)	1.093e-06	0.536101	0.516027	0.99(0.94,1.05)	0.7618	0.521159	0.522727	1.05(1.01,1.10)	0.02035	1.683e-05
rs200275909*	ADAMTS20	12	43954570	A	AT	3.21 (1.93,5.35)	7.286e-06	0.994219	0.987592	0.88 (0.78,1)	0.05844	0.852294	0.865352	1.1 (1.01,1.2)	0.02379	4.686e-06
rs73085383	ZNF343	20	2503465	C	T	2.13 (1.56,2.92)	2.052e-06	0.986258	0.975992	0.85(0.66,1.10)	0.2275	0.987893	0.989691	1.23(1.01,1.50)	0.03921	8.794e-06
rs527595266	ADAMTS16	5	5341419	C	G	2.91 (1.81,4.68)	9.954e-06	0.994225	0.987949	0.93(0.68,1.27)	0.6518	0.993023	0.993042	1.31(1.01,1.71)	0.03998	8.214e-05
*Interim release used in UKBB for these signals. Nthin=1,212. Ncontrols=8,193
**rs4665779 was used as a proxy in UKBB
EA= Effect allele (BMI increasing allele); NEA= Non-effect allele; OR = Odds ratio; 95% CI = 95% confidence interval for the odds ratio; EAF = effect allele frequency. HetPVal= Heterozygosity p-value
Positions mapped to hg19
Red line: Strict genome-wide significant threshold (p<1.17E-08) in combined analysis. Blue line: Conventional genome-wide significant threshold (p<5E-08) in combined analysis.
