# Supplementary material for: Genetic architecture of human thinness compared to severe obesity
Source: PLoS Genet. 2019 Jan 24;15(1):e1007603. doi: 10.1371/journal.pgen.1007603 (PMC6345421; doi:10.1371/journal.pgen.1007603)
Supplement: S8 Table — (XLSX) [file pgen.1007603.s018.xlsx]

## Sheet: S8 Table
S8 Table. Reciprocal analysis of previously established signals and lead signals in this study.
rs75398113 (SNRPC) and rs205262 (C6orf106). SCOOP vs STILTS
r2	0.291397
SNPID	p-value	OR	conditioned p-value	conditioned OR
rs75398113	5.44333e-06	1.53	0.00029366	1.5	conditioned on rs205262
rs205262	0.00559378	1.19	0.708793	1.03	conditioned on rs75398113
rs112446794 (CEP120) and rs4308481 (PRDM6-CEP120). SCOOP vs UKHLS
r2	0.358217
SNPID	p-value	OR	conditioned p-value	conditioned OR
rs112446794	1.94376e-06	1.23	0.00638535	1.16	conditioned on rs4308481
rs4308481	1.89321e-05	1.2	0.0782153	1.1	conditioned on rs112446794
*p-values and ORs are shown without any LD correction applied
