# Supplementary material for: Genetic architecture of human thinness compared to severe obesity
Source: PLoS Genet. 2019 Jan 24;15(1):e1007603. doi: 10.1371/journal.pgen.1007603 (PMC6345421; doi:10.1371/journal.pgen.1007603)
Supplement: S9 Table — (XLSX) [file pgen.1007603.s019.xlsx]

## Sheet: S9 Table
S9 Table. Consistency of the direction of effect in candidate loci meeting p<1x10-5 in the discovery stages with BMI dataset GWAS.
	SNP	Nearest Gene	Chr.	Position (bp)	Effect	Other	EAF UKBB	Beta UKBB	SE UKBB	P value UKBB	Consistent	Binomial P value
SCOOP vs STILTS	rs654240	CCND1	11	69448373	T	C	0.406244	0.0474355	0.0107909	1.5e-05	TRUE	0.000488281
obese vs thin	rs4447506	PIK3C3	18	39510074	G	A	0.387485	0.0501109	0.0108096	1.5e-06	TRUE
	rs2425853*	CDH22	20	44910100	C	G	0.693341	0.055554	0.0114315	8.3e-07	TRUE
	rs2836760	LOC400867	21	40300052	T	G	0.09266	0.0475128	0.0181745	0.0087	TRUE
	rs6711131**	BAZ2B	2	160407777	A	G	0.624749	0.0600794	0.0193785	0.0018	TRUE
	rs375252497**	SEMA3B	3	50310286	AAATAATAATAAT	A	0.669346	0.100885	0.0207843	1.8e-06	TRUE
	rs11792928	LMX1B	9	129401550	T	C	0.293767	0.0301017	0.011562	0.011	TRUE
	rs516579	MTCL1	18	8801634	G	T	0.797958	0.0285444	0.0130649	0.023	TRUE
	rs73145387	ABI3BP	3	100813661	C	G	0.970968	0.0736464	0.0317357	0.029	TRUE
	rs11185396	LOC100129138	1	104754536	C	T	0.102168	0.038671	0.0172187	0.026	TRUE
	rs599291	SLC44A5	1	75691616	T	C	0.444936	0.0223794	0.0104964	0.025	TRUE
	rs2784243***	PKHD1	6	51454640	T	C	0.583019	0.0706272	0.0106101	2.7e-11	TRUE
SCOOP vs UKHLS	SNP	Nearest Gene	Chr.	Position (bp)	Effect	Other	EAF UKBB	Beta UKBB	SE UKBB	P value UKBB	Consistent	Binomial P value
obese vs controls	rs144435735	LINC00682	4	41881253	A	G	0.022503	0.0849661	0.0380532	0.012	TRUE	0.00976563
	rs8096590	LINC01541	18	69231235	A	G	0.309725	0.0377235	0.0113812	0.00079	TRUE
	rs10944524	MIR4643	6	91898609	T	C	0.15387	0.0314246	0.0145019	0.028	TRUE
	rs115474151	SLC7A14	3	170272967	A	T	0.005664	0.181716	0.0926669	0.037	TRUE
	rs11563327	HOXA1	7	27071888	C	T	0.710981	0.0218819	0.0115473	0.043	TRUE
	rs1571570	PBX3	9	128748249	C	G	0.071768	0.0498406	0.0203969	0.019	TRUE
	rs5873242**	RANBP17	5	170321490	A	T	0.316454	0.0831107	0.0207839	7.8e-05	TRUE
	rs75809547	PTBP2	1	97331151	C	T	0.007127	-0.151147	0.0620507	0.013	FALSE
	rs898708	PNOC	8	28119194	C	T	0.691517	0.0254929	0.0113699	0.033	TRUE
	rs2237402	POU6F2	7	39449768	G	A	0.660316	0.0530594	0.0110321	1.2e-06	TRUE
	rs10456655***	PKHD1	6	51817204	G	C	0.174055	0.102857	0.0140578	2.3e-13	TRUE
UKHLS vs STILTS
controls vs thin	SNP	Nearest Gene	Chr.	Position (bp)	Effect	Other	EAF UKBB	Beta UKBB	SE UKBB	P value UKBB	Consistent	Binomial P value
	rs514529	LRP5	11	68090836	T	A	0.526223	0.030603	0.0105191	0.0051	TRUE	0.375
	rs138251346	LOC101929452	2	7279064	A	G	0.992548	0.134292	0.0673965	0.035	TRUE
	rs553440779	KCNJ3	2	155835504	T	C	0.006527	-0.166638	0.0698888	0.022	FALSE
*Proxy for rs10546790
**Interim release used in UKBB for these signals. N=127,672
***Novel signal – excluded from enrichment test
Chr.=Chromosome; Effect=Effect allele (BMI increasing allele); Other=Other allele; Beta UKBB=Beta in UKBB BMI GWAS; SE UKBB=SE in UKBB BMI GWAS, P value UKBB=P value in UKBB BMI GWAS
Consistent=Consistent direction of effect (logical); Binomial P value=P value for binomial test)
Positions mapped to hg19
