# Supplementary material for: Genetic architecture of human thinness compared to severe obesity
Source: PLoS Genet. 2019 Jan 24;15(1):e1007603. doi: 10.1371/journal.pgen.1007603 (PMC6345421; doi:10.1371/journal.pgen.1007603)
Supplement: S10 Table — (XLSX) [file pgen.1007603.s020.xlsx]

## Sheet: S10 Table
S10 Table. Published loci from GIANT, EGG and SCOOP 2013 not reaching genome-wide significance in our study
Known BMI loci with meta p <5E-8 in GIANT BMI tails study but not in this study (obese vs thin)
rsID	Gene	OR GIANT BMI tails Stage 1	P GIANT BMI tails Stage 1	OR SCOOP/STILTS	P SCOOP/STILTS	OR SCOOP/UKHLS	P SCOOP/UKHLS	OR UKHLS/STILTS	P UKHLS/STILTS
rs2568958	NEGR1	1.17 (1.12,1.23)	6.8e-10	1.25 (1.11,1.39)	0.0001	1.19(1.09,1.29)	5.648e-05	1.06(0.97,1.16)	0.173
rs987237	TFAP2B	1.20 (1.12,1.28)	4.3e-07	1.31 (1.14,1.50)	0.0002	1.17(1.05,1.29)	0.003245	1.14(1.01,1.27)	0.02723
rs2030323	BDNF	1.21 (1.13,1.30)	5.2e-08	1.31 (1.13,1.50)	7.46e-05	1.15(1.03,1.27)	0.01025	1.10(1.00,1.22)	0.04923
rs1516725	ETV5	1.30 (1.19, 1.42)	2.1e-08	1.30 (1.11,1.52)	0.0008	1.16(1.02,1.31)	0.01891	1.18(1.05,1.33)	0.00503
Loci identified in S.I. Berndt, et al. (2013)
rsID	Gene	OR GIANT Stage 1	P GIANT Stage 1	OR SCOOP/STILTS	P SCOOP/STILTS	OR SCOOP/UKHLS	P SCOOP/UKHLS	OR UKHLS/STILTS	P UKHLS/STILTS	Reported Trait
rs7989336	HS6ST3	1.12	5.88e-09	1.13(1.01,1.26)	0.03165	1.03(0.95,1.12)	0.4416	1.09(1.00,1.19)	0.0415	Obesity class 2
rs17381664	ZZZ3	1.11	7.61e-08	1.00(0.89,1.12)	0.9856	0.98(0.91,1.07)	0.6994	1.03(0.95,1.12)	0.4822	Obesity class 2
rs17024258	GNAT2	1.23	1.41e-06	1.80(1.29,2.53)	0.0006269	1.57(1.25,1.97)	0.0001184	1.10(0.82,1.46)	0.5319	Obesity class 1
rs4735692	HNF4G	1.07	5.03e-08	1.08(0.97,1.21)	0.1573	1.00(0.92,1.09)	0.987	1.07(0.98,1.16)	0.1267	Obesity class 1
rs13041126	MRPS33P4	1.07	3.05e-07	1.14(1.01,1.28)	0.03879	1.07(0.97,1.17)	0.171	1.03(0.94,1.13)	0.5432	Obesity class 1
rs2531995	ADCY9	1.06	3.17e-06	1.14(1.01,1.28)	0.03218	1.06(0.97,1.16)	0.206	1.08(0.98,1.18)	0.1036	Obesity class 1
rs4735692	HNF4G	1.05	6.13e-09	1.08(0.97,1.21)	0.1573	1.00(0.92,1.09)	0.987	1.07(0.98,1.16)	0.1267	Overweight
rs7503807	RPTOR	1.04	4.2e-06	1.18(1.06,1.32)	0.002903	1.11(1.03,1.21)	0.01037	1.07(0.98,1.16)	0.1237	Overweight
Loci indentified in J.P. Bradfield, H.R. Taal, et al. (2012)
rsID	Gene	OR EGG Stage 1	P EGG Stage 1	OR SCOOP/STILTS	P SCOOP/STILTS	OR SCOOP/UKHLS	P SCOOP/UKHLS	OR UKHLS/STILTS	P UKHLS/STILTS
rs9568856	OLFM4	1.21	6.58E−7	1.09(0.93,1.28)	0.2705	1.14(1.01,1.28)	0.02991	0.97(0.86,1.10)	0.6405
rs9299	HOXB5	1.14	9.12E−7	1.18(1.05,1.32)	0.006462	1.03(0.94,1.12)	0.5676	1.09(1.00,1.19)	0.05337
Loci identified in E. Wheeler, et al. (2013)
rsID	Gene	OR SCOOP 2013 Stage 1	P SCOOP 2013 Stage 1	OR SCOOP/STILTS	P SCOOP/STILTS	OR SCOOP/UKHLS	P SCOOP/UKHLS	OR UKHLS/STILTS	P UKHLS/STILTS
rs1993709	NEGR1	1.46	1.98e-12	1.30(1.13,1.50)	0.0002541	1.29(1.16,1.44)	4.452e-06	1.03(0.93,1.14)	0.6156
rs1957894	PRKCH	1.64	1.01e-08	1.25(1.03,1.51)	0.0261	1.17(1.02,1.35)	0.02402	1.01(0.87,1.18)	0.8791
rs11208659	LEPR	1.63	1.16e-10	1.22(1.01,1.48)	0.04327	1.28(1.12,1.48)	0.0004346	0.95(0.81,1.10)	0.4902
rs564343	PACS1	1.25	5.81e-08	1.01(0.90,1.13)	0.9181	1.04(0.95,1.13)	0.4119	0.96(0.89,1.05)	0.4121
rs11109072	RMST	1.79	1.48e-07	0.87(0.63,1.20)	0.3827	0.95(0.74,1.21)	0.6735	0.97(0.76,1.24)	0.8134
