# Supplementary material for: Genetic architecture of human thinness compared to severe obesity
Source: PLoS Genet. 2019 Jan 24;15(1):e1007603. doi: 10.1371/journal.pgen.1007603 (PMC6345421; doi:10.1371/journal.pgen.1007603)
Supplement: S11 Table — (XLSX) [file pgen.1007603.s021.xlsx]

## Sheet: S11 Table
S11 Table. Summary of UKBB sample sets.
	Thin (BMI ≤ 19)	Obese (BMI ≥ 40)	Controls (19 < BMI ≤ 30)	BMI Dataset
Initial sample sets	4538	9706	35000	452411
Final sample sets post QC	3532	7526	20,720 (BMI range 19-30)	387164
Sex
Male	719	2468	9467	178029
Female	2813	5058	11253	209134
