# Supplementary material for: Genetic architecture of human thinness compared to severe obesity
Source: PLoS Genet. 2019 Jan 24;15(1):e1007603. doi: 10.1371/journal.pgen.1007603 (PMC6345421; doi:10.1371/journal.pgen.1007603)
Supplement: S12 Table — (XLSX) [file pgen.1007603.s022.xlsx]

## Sheet: S12 Table
S12 Table. ICD10 codes used to exclude thin individuals in UKBB
Code	Description
A071	A07.1 Giardiasis [lambliasis]
A150	A15.0 Tuberculosis of lung, confirmed by sputum microscopy with or without culture
A151	A15.1 Tuberculosis of lung, confirmed by culture only
A152	A15.2 Tuberculosis of lung, confirmed histologically
A159	A15.9 Respiratory tuberculosis unspecified, confirmed bacteriologically and histologically
A162	A16.2 Tuberculosis of lung, without mention of bacteriological or histological confirmation
A169	A16.9 Respiratory tuberculosis unspecified, without mention of bacteriological or histological confirmation
B181	B18.1 Chronic viral hepatitis B without delta-agent
B182	B18.2 Chronic viral hepatitis C
B203	B20.3 HIV disease resulting in other viral infections
B204	B20.4 HIV disease resulting in candidiasis
B238	B23.8 HIV disease resulting in other specified conditions
B24	B24 Unspecified human immunodeficiency virus [HIV] disease
C01	C01 Malignant neoplasm of base of tongue
C099	C09.9 Tonsil, unspecified
C108	C10.8 Overlapping lesion of oropharynx
C109	C10.9 Oropharynx, unspecified
C155	C15.5 Lower third of oesophagus
C159	C15.9 Oesophagus, unspecified
C169	C16.9 Stomach, unspecified
C172	C17.2 Ileum
C180	C18.0 Caecum
C182	C18.2 Ascending colon
C184	C18.4 Transverse colon
C187	C18.7 Sigmoid colon
C189	C18.9 Colon, unspecified
C20	C20 Malignant neoplasm of rectum
C210	C21.0 Anus, unspecified
C211	C21.1 Anal canal
C220	C22.0 Liver cell carcinoma
C221	C22.1 Intrahepatic bile duct carcinoma
C250	C25.0 Head of pancreas
C258	C25.8 Overlapping lesion of pancreas
C259	C25.9 Pancreas, unspecified
C341	C34.1 Upper lobe, bronchus or lung
C342	C34.2 Middle lobe, bronchus or lung
C343	C34.3 Lower lobe, bronchus or lung
C349	C34.9 Bronchus or lung, unspecified
C411	C41.1 Mandible
C435	C43.5 Malignant melanoma of trunk
C436	C43.6 Malignant melanoma of upper limb, including shoulder
C437	C43.7 Malignant melanoma of lower limb, including hip
C439	C43.9 Malignant melanoma of skin, unspecified
C441	C44.1 Skin of eyelid, including canthus
C442	C44.2 Skin of ear and external auricular canal
C443	C44.3 Skin of other and unspecified parts of face
C444	C44.4 Skin of scalp and neck
C445	C44.5 Skin of trunk
C446	C44.6 Skin of upper limb, including shoulder
C447	C44.7 Skin of lower limb, including hip
C482	C48.2 Peritoneum, unspecified
C503	C50.3 Lower-inner quadrant of breast
C504	C50.4 Upper-outer quadrant of breast
C505	C50.5 Lower-outer quadrant of breast
C509	C50.9 Breast, unspecified
C541	C54.1 Endometrium
C56	C56 Malignant neoplasm of ovary
C61	C61 Malignant neoplasm of prostate
C64	C64 Malignant neoplasm of kidney, except renal pelvis
C66	C66 Malignant neoplasm of ureter
C679	C67.9 Bladder, unspecified
C719	C71.9 Brain, unspecified
C73	C73 Malignant neoplasm of thyroid gland
C770	C77.0 Lymph nodes of head, face and neck
C771	C77.1 Intrathoracic lymph nodes
C772	C77.2 Intra-abdominal lymph nodes
C773	C77.3 Axillary and upper limb lymph nodes
C779	C77.9 Lymph node, unspecified
C780	C78.0 Secondary malignant neoplasm of lung
C786	C78.6 Secondary malignant neoplasm of retroperitoneum and peritoneum
C787	C78.7 Secondary malignant neoplasm of liver
C788	C78.8 Secondary malignant neoplasm of other and unspecified digestive organs
C793	C79.3 Secondary malignant neoplasm of brain and cerebral meninges
C795	C79.5 Secondary malignant neoplasm of bone and bone marrow
C80	C80 Malignant neoplasm without specification of site
C829	C82.9 Follicular non-Hodgkin's lymphoma, unspecified
C844	C84.4 Peripheral T-cell lymphoma
C859	C85.9 Non-Hodgkin's lymphoma, unspecified type
C880	C88.0 Waldenstr¸m's macroglobulinaemia
C910	C91.0 Acute lymphoblastic leukaemia
C920	C92.0 Acute myeloid leukaemia
D001	D00.1 Oesophagus
D013	D01.3 Anus and anal canal
D033	D03.3 Melanoma in situ of other and unspecified parts of face
D371	D37.1 Stomach
D374	D37.4 Colon
D375	D37.5 Rectum
D377	D37.7 Other digestive organs
D381	D38.1 Trachea, bronchus and lung
D391	D39.1 Ovary
D400	D40.0 Prostate
D430	D43.0 Brain, supratentorial
D432	D43.2 Brain, unspecified
D443	D44.3 Pituitary gland
D45	D45 Polycythaemia vera
D469	D46.9 Myelodysplastic syndrome, unspecified
D471	D47.1 Chronic myeloproliferative disease
D477	D47.7 Other specified neoplasms of uncertain or unknown behaviour of lymphoid, haematopoietic and related tissue
D481	D48.1 Connective and other soft tissue
D485	D48.5 Skin
D486	D48.6 Breast
D500	D50.0 Iron deficiency anaemia secondary to blood loss (chronic)
D508	D50.8 Other iron deficiency anaemias
D509	D50.9 Iron deficiency anaemia, unspecified
D510	D51.0 Vitamin B12 deficiency anaemia due to intrinsic factor deficiency
D519	D51.9 Vitamin B12 deficiency anaemia, unspecified
D529	D52.9 Folate deficiency anaemia, unspecified
D539	D53.9 Nutritional anaemia, unspecified
E039	E03.9 Hypothyroidism, unspecified
E041	E04.1 Non-toxic single thyroid nodule
E042	E04.2 Non-toxic multinodular goitre
E049	E04.9 Non-toxic goitre, unspecified
E050	E05.0 Thyrotoxicosis with diffuse goitre
E052	E05.2 Thyrotoxicosis with toxic multinodular goitre
E059	E05.9 Thyrotoxicosis, unspecified
E063	E06.3 Autoimmune thyroiditis
E079	E07.9 Disorder of thyroid, unspecified
E101	E10.1 With ketoacidosis
E103	E10.3 With ophthalmic complications
E104	E10.4 With neurological complications
E105	E10.5 With peripheral circulatory complications
E109	E10.9 Without complications
E110	E11.0 With coma
E112	E11.2 With renal complications
E113	E11.3 With ophthalmic complications
E114	E11.4 With neurological complications
E115	E11.5 With peripheral circulatory complications
E118	E11.8 With unspecified complications
E162	E16.2 Hypoglycaemia, unspecified
E210	E21.0 Primary hyperparathyroidism
E211	E21.1 Secondary hyperparathyroidism, not elsewhere classified
E212	E21.2 Other hyperparathyroidism
E213	E21.3 Hyperparathyroidism, unspecified
E222	E22.2 Syndrome of inappropriate secretion of antidiuretic hormone
E229	E22.9 Hyperfunction of pituitary gland, unspecified
E230	E23.0 Hypopituitarism
E232	E23.2 Diabetes insipidus
E236	E23.6 Other disorders of pituitary gland
E237	E23.7 Disorder of pituitary gland, unspecified
E271	E27.1 Primary adrenocortical insufficiency
E272	E27.2 Addisonian crisis
E274	E27.4 Other and unspecified adrenocortical insufficiency
E279	E27.9 Disorder of adrenal gland, unspecified
E348	E34.8 Other specified endocrine disorders
E349	E34.9 Endocrine disorder, unspecified
E46	E46 Unspecified protein-energy malnutrition
E538	E53.8 Deficiency of other specified B group vitamins
E559	E55.9 Vitamin D deficiency, unspecified
E804	E80.4 Gilbert's syndrome
E831	E83.1 Disorders of iron metabolism
E833	E83.3 Disorders of phosphorus metabolism
E834	E83.4 Disorders of magnesium metabolism
E835	E83.5 Disorders of calcium metabolism
E853	E85.3 Secondary systemic amyloidosis
E854	E85.4 Organ-limited amyloidosis
E859	E85.9 Amyloidosis, unspecified
E86	E86 Volume depletion
E870	E87.0 Hyperosmolality and hypernatraemia
E871	E87.1 Hypo-osmolality and hyponatraemia
E872	E87.2 Acidosis
E873	E87.3 Alkalosis
E875	E87.5 Hyperkalaemia
E876	E87.6 Hypokalaemia
E878	E87.8 Other disorders of electrolyte and fluid balance, not elsewhere classified
E880	E88.0 Disorders of plasma-protein metabolism, not elsewhere classified
E881	E88.1 Lipodystrophy, not elsewhere classified
E890	E89.0 Postprocedural hypothyroidism
E891	E89.1 Postprocedural hypoinsulinaemia
F009	F00.9 Dementia in Alzheimer's disease, unspecified
F019	F01.9 Vascular dementia, unspecified
F03	F03 Unspecified dementia
F059	F05.9 Delirium, unspecified
F067	F06.7 Mild cognitive disorder
F069	F06.9 Unspecified mental disorder due to brain damage and dysfunction and to physical disease
F072	F07.2 Postconcussional syndrome
F09	F09 Unspecified organic or symptomatic mental disorder
F100	F10.0 Acute intoxication
F101	F10.1 Harmful use
F102	F10.2 Dependence syndrome
F103	F10.3 Withdrawal state
F104	F10.4 Withdrawal state with delirium
F105	F10.5 Psychotic disorder
F106	F10.6 Amnesic syndrome
F109	F10.9 Unspecified mental and behavioural disorder
F110	F11.0 Acute intoxication
F111	F11.1 Harmful use
F112	F11.2 Dependence syndrome
F115	F11.5 Psychotic disorder
F121	F12.1 Harmful use
F122	F12.2 Dependence syndrome
F170	F17.0 Acute intoxication
F171	F17.1 Harmful use
F172	F17.2 Dependence syndrome
F173	F17.3 Withdrawal state
F191	F19.1 Harmful use
F193	F19.3 Withdrawal state
F200	F20.0 Paranoid schizophrenia
F206	F20.6 Simple schizophrenia
F208	F20.8 Other schizophrenia
F209	F20.9 Schizophrenia, unspecified
F220	F22.0 Delusional disorder
F230	F23.0 Acute polymorphic psychotic disorder without symptoms of schizophrenia
F231	F23.1 Acute polymorphic psychotic disorder with symptoms of schizophrenia
F239	F23.9 Acute and transient psychotic disorder, unspecified
F258	F25.8 Other schizoaffective disorders
F29	F29 Unspecified nonorganic psychosis
F300	F30.0 Hypomania
F309	F30.9 Manic episode, unspecified
F310	F31.0 Bipolar affective disorder, current episode hypomanic
F312	F31.2 Bipolar affective disorder, current episode manic with psychotic symptoms
F315	F31.5 Bipolar affective disorder, current episode severe depression with psychotic symptoms
F317	F31.7 Bipolar affective disorder, currently in remission
F319	F31.9 Bipolar affective disorder, unspecified
F320	F32.0 Mild depressive episode
F321	F32.1 Moderate depressive episode
F322	F32.2 Severe depressive episode without psychotic symptoms
F323	F32.3 Severe depressive episode with psychotic symptoms
F328	F32.8 Other depressive episodes
F329	F32.9 Depressive episode, unspecified
F330	F33.0 Recurrent depressive disorder, current episode mild
F331	F33.1 Recurrent depressive disorder, current episode moderate
F332	F33.2 Recurrent depressive disorder, current episode severe without psychotic symptoms
F333	F33.3 Recurrent depressive disorder, current episode severe with psychotic symptoms
F334	F33.4 Recurrent depressive disorder, currently in remission
F339	F33.9 Recurrent depressive disorder, unspecified
F341	F34.1 Dysthymia
F380	F38.0 Other single mood [affective] disorders
F402	F40.2 Specific (isolated) phobias
F410	F41.0 Panic disorder [episodic paroxysmal anxiety]
F411	F41.1 Generalised anxiety disorder
F412	F41.2 Mixed anxiety and depressive disorder
F419	F41.9 Anxiety disorder, unspecified
F420	F42.0 Predominantly obsessional thoughts or ruminations
F428	F42.8 Other obsessive-compulsive disorders
F429	F42.9 Obsessive-compulsive disorder, unspecified
F430	F43.0 Acute stress reaction
F431	F43.1 Posttraumatic stress disorder
F432	F43.2 Adjustment disorders
F439	F43.9 Reaction to severe stress, unspecified
F458	F45.8 Other somatoform disorders
F500	F50.0 Anorexia nervosa
F501	F50.1 Atypical anorexia nervosa
F502	F50.2 Bulimia nervosa
F508	F50.8 Other eating disorders
F509	F50.9 Eating disorder, unspecified
F522	F52.2 Failure of genital response
F530	F53.0 Mild mental and behavioural disorders associated with the puerperium, not elsewhere classified
F55	F55 Abuse of non-dependence-producing substances
F603	F60.3 Emotionally unstable personality disorder
F605	F60.5 Anankastic personality disorder
F606	F60.6 Anxious [avoidant] personality disorder
F607	F60.7 Dependent personality disorder
F609	F60.9 Personality disorder, unspecified
F633	F63.3 Trichotillomania
F640	F64.0 Transsexualism
F801	F80.1 Expressive language disorder
F819	F81.9 Developmental disorder of scholastic skills, unspecified
F911	F91.1 Unsocialised conduct disorder
F99	F99 Mental disorder, not otherwise specified
G309	G30.9 Alzheimer's disease, unspecified
G35	G35 Multiple sclerosis
J440	J44.0 Chronic obstructive pulmonary disease with acute lower respiratory infection
J441	J44.1 Chronic obstructive pulmonary disease with acute exacerbation, unspecified
J448	J44.8 Other specified chronic obstructive pulmonary disease
J449	J44.9 Chronic obstructive pulmonary disease, unspecified
K500	K50.0 Crohn's disease of small intestine
K501	K50.1 Crohn's disease of large intestine
K508	K50.8 Other Crohn's disease
K509	K50.9 Crohn's disease, unspecified
K510	K51.0 Ulcerative (chronic) enterocolitis
K512	K51.2 Ulcerative (chronic) proctitis
K513	K51.3 Ulcerative (chronic) rectosigmoiditis
K518	K51.8 Other ulcerative colitis
K519	K51.9 Ulcerative colitis, unspecified
K521	K52.1 Toxic gastro-enteritis and colitis
K528	K52.8 Other specified non-infective gastro-enteritis and colitis
K529	K52.9 Non-infective gastro-enteritis and colitis, unspecified
K580	K58.0 Irritable bowel syndrome with diarrhoea
K589	K58.9 Irritable bowel syndrome without diarrhoea
K700	K70.0 Alcoholic fatty liver
K703	K70.3 Alcoholic cirrhosis of liver
K709	K70.9 Alcoholic liver disease, unspecified
K720	K72.0 Acute and subacute hepatic failure
K729	K72.9 Hepatic failure, unspecified
K740	K74.0 Hepatic fibrosis
K743	K74.3 Primary biliary cirrhosis
K744	K74.4 Secondary biliary cirrhosis
K745	K74.5 Biliary cirrhosis, unspecified
K746	K74.6 Other and unspecified cirrhosis of liver
K750	K75.0 Abscess of liver
K760	K76.0 Fatty (change of) liver, not elsewhere classified
K766	K76.6 Portal hypertension
K767	K76.7 Hepatorenal syndrome
K768	K76.8 Other specified diseases of liver
K769	K76.9 Liver disease, unspecified
K770	K77.0 Liver disorders in infectious and parasitic diseases classified elsewhere
K900	K90.0 Coeliac disease
K904	K90.4 Malabsorption due to intolerance, not elsewhere classified
K909	K90.9 Intestinal malabsorption, unspecified
K910	K91.0 Vomiting following gastro-intestinal surgery
K911	K91.1 Postgastric surgery syndromes
K912	K91.2 Postsurgical malabsorption, not elsewhere classified
K913	K91.3 Postoperative intestinal obstruction
K914	K91.4 Colostomy and enterostomy malfunction
K918	K91.8 Other postprocedural disorders of digestive system, not elsewhere classified
K920	K92.0 Haematemesis
K921	K92.1 Melaena
K922	K92.2 Gastro-intestinal haemorrhage, unspecified
K928	K92.8 Other specified diseases of digestive system
K929	K92.9 Disease of digestive system, unspecified
N180	N18.0 End-stage renal disease
N185	N18.5 Chronic kidney disease, stage 5
N188	N18.8 Other chronic renal failure
N189	N18.9 Chronic renal failure, unspecified
N19	N19 Unspecified renal failure
Q02	Q02 Microcephaly
Q874	Q87.4 Marfan's syndrome
R630	R63.0 Anorexia
R633	R63.3 Feeding difficulties and mismanagement
R634	R63.4 Abnormal weight loss
R64	R64 Cachexia
Y835	Y83.5 Amputation of limb(s)
Z511	Z51.1 Chemotherapy session for neoplasm
Z512	Z51.2 Other chemotherapy
Z800	Z80.0 Family history of malignant neoplasm of digestive organs
Z850	Z85.0 Personal history of malignant neoplasm of digestive organs
Z851	Z85.1 Personal history of malignant neoplasm of trachea, bronchus and lung
Z853	Z85.3 Personal history of malignant neoplasm of breast
Z854	Z85.4 Personal history of malignant neoplasm of genital organs
Z855	Z85.5 Personal history of malignant neoplasm of urinary tract
Z856	Z85.6 Personal history of leukaemia
Z857	Z85.7 Personal history of other malignant neoplasms of lymphoid, haematopoietic and related tissues
Z858	Z85.8 Personal history of malignant neoplasms of other organs and systems
Z860	Z86.0 Personal history of other neoplasms
Z864	Z86.4 Personal history of psychoactive substance abuse
Z865	Z86.5 Personal history of other mental and behavioural disorders
Z895	Z89.5 Acquired absence of leg at or below knee
Z896	Z89.6 Acquired absence of leg above knee
Z899	Z89.9 Acquired absence of limb, unspecified
Z901	Z90.1 Acquired absence of breast(s)
Z902	Z90.2 Acquired absence of lung [part of]
Z903	Z90.3 Acquired absence of part of stomach
Z904	Z90.4 Acquired absence of other parts of digestive tract
Z905	Z90.5 Acquired absence of kidney
Z906	Z90.6 Acquired absence of other parts of urinary tract
Z907	Z90.7 Acquired absence of genital organ(s)
Z992	Z99.2 Dependence on renal dialysis
Z993	Z99.3 Dependence on wheelchair
