# Supplementary material for: Genetic architecture of human thinness compared to severe obesity
Source: PLoS Genet. 2019 Jan 24;15(1):e1007603. doi: 10.1371/journal.pgen.1007603 (PMC6345421; doi:10.1371/journal.pgen.1007603)
Supplement: S13 Table — (XLSX) [file pgen.1007603.s023.xlsx]

## Sheet: S13 Table
S13 Table. Self-reported illness codes used to exclude thin individuals in UKBB
	Psychiatric
1286	depression
1287	anxiety/panic attacks
1288	nervous breakdown
1289	schizophrenia
1290	deliberate self-harm/suicide attempt
1291	mania/bipolar disorder/manic depression
1469	post-traumatic stress disorder
1470	anorexia/bulimia/other eating disorder
1614	stress
1615	obsessive compulsive disorder (ocd)
1616	insomnia
1408	alcohol dependency
1409	opioid dependency
1410	other substance abuse/dependency
1531	post-natal depression
	Liver
1136	liver/biliary/pancreas problem
1155	hepatitis
1158	liver failure/cirrhosis
1159	bile duct disease
1161	gall bladder disease
1164	pancreatic disease
1507	haemochromatosis
1508	jaundice (unknown cause)
1156	infective/viral hepatitis
1157	non-infective hepatitis
1578	hepatitis a
1579	hepatitis b
1580	hepatitis c
1581	hepatitis d
1582	hepatitis e
1506	primary biliary cirrhosis
1604	alcoholic liver disease / alcoholic cirrhosis
1160	bile duct obstruction/ascending cholangitis
1475	sclerosing cholangitis
1165	pancreatitis
	Cardiac
1076	heart failure/pulmonary odema
	Renal
1192	renal/kidney failure
1193	renal failure requiring dialysis
1194	renal failure not requiring dialysis
1405	other renal/kidney problem
1196	urinary tract infection/kidney infection
1515	pyelonephritis
1427	polycystic kidney
1519	kidney nephropathy
1608	nephritis
1520	iga nephropathy
1607	diabetic nephropathy
1609	glomerulnephritis
	Gut
1154	irritable bowel syndrome
1456	malabsorption/coeliac disease
1457	duodenal ulcer
1459	colitis/not chrons or ulcerative colitis
1461	inflammatory bowel disease
1502	appendicitis
1503	anal problem
1599	constipation
1600	bowel / intestinal perforation
1601	bowel / intestinal infarction
1602	bowel / intestinal obstruction
1603	rectal prolapse
1462	crohns disease
1463	ulcerative colitis
	Abdominal
1400	peptic ulcer
	Endocrine
1224	thyroid problem (not cancer)
1229	parathyroid gland problem (not cancer)
1232	disorder of adrenal gland
1237	disorder of pituitary gland
1239	cushings syndrome
1432	carcinoid syndrome
1682	benign insulinoma
1221	gestational diabetes
1222	type 1 diabetes
1225	hyperthyroidism/thyrotoxicosis
1226	hypothyroidism/myxoedema
1228	thyroid radioablation therapy
1428	thyroiditis
1522	grave's disease
1610	thyroid goitre
1230	parathyroid hyperplasia/adenoma
1611	hyperparathyroidism
1233	adrenal tumour
1234	adrenocortical insufficiency/addison's disease
1235	hyperaldosteronism/conn's syndrome
1236	phaeochromocytoma
1238	pituitary adenoma/tumour
1429	acromegaly
1430	hypopituitarism
1431	hyperprolactinaemia
	COPD
1112	COPD
	Infections
1439	hiv/aids
1567	infectious mononucleosis / glandular fever / epstein barr virus (ebv)
1440	tuberculosis (tb)
1575	herpes simplex
	Cancer	(responded yes to "Have you ever been diagnosed with cancer?")
